# Supplementary material for: Diagnostic accuracy of DPP Fever Panel II Asia tests for tropical fever diagnosis
Source: PLoS Negl Trop Dis. 2024 Apr 10;18(4):e0012077. doi: 10.1371/journal.pntd.0012077 (PMC11034646; doi:10.1371/journal.pntd.0012077)
Supplement: S1 Data — (XLSX) [file pntd.0012077.s005.xlsx]

## Sheet: STG
Ab Panel
Patient ID	DPP_BL_R1	DPP_BL_R2	DPP_SE_R1	DPP_SE_R2	REF	DOI
37838	4.7	2.2	4.9	3	0	3
41062/4	3.9	1.6	4.1	1.6	0	6
49350	2.3	2	3.2	3.1	0	3
49365	3.7	4	4.2	4.8	0	5
49369	3.9	1.8	5	3.1	0	4
49371	3.8	0.9	3	2.1	0	3
49391	3.3	2.7	3.4	2	1	5
49414	5.5	6.5	4.2	3.5	0	4
49418	3.1	2.3	3.7	2.4	0	3
49421	3.5	2.5	3	2	1	5
49422	3.2	3.6	2.5	2.4	0	4
49424	3.1	2.2	4.7	3.4	1	4
49425	2.8	2.2	3.2	2.5	0	1
49438	6.1	5	4.1	2.9	0	6
49460	3.5	3.2	2.8	1.5	0	4
49471	4.7	4.3	4	2.7	0	3
49486	3.6	2.9	3	2.5	0	14
49487	2.3	2.7	2.3	2.5	0	2
49492	4.5	3	2.8	2	0	9
49496	4.5	3.7	4	2.6	0	3
49533	3.6	2.5	4.2	3	0	1
49537	4	2.8	3.1	2	0	4
49538	3	2.5	2.5	1	0	3
49543	3.5	2.7	2.6	1.5	0	2
49552	3.1	1.5	4.7	3.1	0	2
49556	4	2.1	3	2.6	0	3
49603	3.7	2	4.2	3.7	0	4
49604	4.5	3.1	26	4.5	1	14
49611	3.7	2.9	2.7	1.8	0	2
49614	4	3.4	3.3	2.2	0	3
49618	4.7	3.2	2.7	2.2	1	20
49619	4.3	2.9	4.3	3.2	1	3
49620	2.5	1.2	3.1	2.5	0	7
49640	3.2	2.1	2.7	2.4	0	0
49641	3.5	3.1	3.2	3.5	1	5
49647	3.2	2.7	4.5	3	1	3
49696	2.1	1	2.7	2.9	0	5
49698	3.5	1.6	3.5	3.4	0	3
49718	4.5	2.9	3.5	1	0	3
49722	3.5	3.2	2.5	1.4	0	1
49723	4.6	3.5	2.8	2.5	0	10
49746	2.2	2.4	5	3	0	6
49748	3.5	2.7	3.2	2.5	0	7
49750	3.3	2.6	5	3	0	0
49751	5.1	4.5	5.6	2.5	0	2
49780	3.8	2.7	4	2.1	0	13
49800	3.5	2	5.1	3.5	0	10
49803	3.9	3	3.7	2.1	0	3
49811	3.1	2.1	3.6	3	0	3
49821	3.6	2.9	3	2.5	1	7
49824	3.7	2.9	4.1	3.5	0	1
49842	3.5	1.9	3.7	1.7	0	0
49860	4.1	2.7	3	2.2	0	0
49863	3.8	3.2	3.5	2.3	0	7
49866	3.3	2.9	2.8	2.4	0	4
49875	3.5	0.9	4.6	3.4	0	10
49896	2.7	2.1	4.3	1	0	1
49899	3.5	2.5	5.7	5.6	0	6
49906	3.7	2.4	2.5	2	0	7
49941	2.5	2.3	2.6	2.1	0	3
49946	3.8	3.1	3.6	2.7	1	1
49949	2.7	2	2.7	1.8	0	2
49963	3.5	1.9	3.7	3.5	0	1
49964	3.2	2.5	2.1	1.5	1	7
49967	3.2	1.4	3.2	3.6	0	5
49968	3.2	2.3	3.8	2.7	0	3
49969	3	2.5	5.3	2.7	0	5
49977	4.7	3.5	4.7	3.3	0	21
49983	4	1.9	2.7	2.2	0	3
50010	4	3.4	6.2	3.5	0	3
50028	3.4	2.2	4.5	1.9	0	2
50073	3.5	2.5	2.6	2.1	0	4
50074	3.8	4.9	3.5	2.4	0	4
50094	3.5	1.9	3.7	2.8	0	10
50096	3.6	1.4	3.7	3.5	0	10
50114	3.6	2	3.5	1.1	0	6
50155	4.2	1.9	2.8	1.4	0	3
50170	4.2	2.2	1	1.8	0	0
50203	4	2.7	2.3	1.7	0	1
50225	3	3.1	2.5	2.5	0	20
50246	4.5	3.5	4.5	4	0	30
50249	3.2	3.2	3.2	2.7	0	1
50271	3.7	1.9	4	3.5	0	5
50272	3.7	3.9	2.8	3.1	0	30
50278	3.6	2.9	3	1.9	0	4
50325	2.7	0.9	1.6	0.9	0	7
50844	2.5	3.1	3.3	1.5	0	6
50853	4.1	2.7	4.2	2.2	0	5
50855	2.8	2	3.8	3.5	0	2
50858	5	2.5	4.2	1.6	0	14
50873	3	3	3.7	2.3	0	0
50879	4	3.9	4.1	2.5	0	3
50890	3.7	2.7	4.2	1.7	0	0
50891	4.5	3.5	4.5	2.7	0	4
50892	5.5	5.1	4	2.2	0	2
50952	3.1	1.6	3.3	1.7	0	3
50958	4.5	4.5	6.5	5.3	0	0
50960	5	2	3.3	2.9	0	3
50961	4	1.5	4	2.5	0	2
50974	4.2	5.1	3.6	2.6	0	3
50998	5.5	3.1	4.2	3.8	0	8
51006	4	1.9	4.5	3.1	0	2
51009	3.7	2.9	3		0	0
51011	3	1.9	3.7	1.3	0	3
51025	4	3.7	2.4	4.3	0	14
51035	10	13	4.1	5	0	0
51042	2.8	4.5	4	5.8	0	7
51043	2.7	1.7	4.2	3.5	0	6
51044	11	12	13	14	0	5
51069	4	3	2.2	0.9	0	3
51072	3.5	2.4	2.8	2	0	1
51075	4.5	2	2.9	2.7	0	3
51079	13	18	5.7	5.2	0	4
51083	3.7	3.9	4	3	0	5
51085	6	4.1	4.1	3.5	0	5
51087	3.5	2	4.1	2.6	0	3
51103	3.8	2.8	4.3	2.7	0	1
51109	3.7	3.1	3.8	2.1	0	0
51120	3.7	2.9	4.3	3.1	0	7
51121	3.2	2.3	3.7	2	0	2
51146	4.3	3.4	2.8	2.2	0	1
51147	3.5	3.1	3.5	2.6	0	2
51155	3.7	2.2	3.7	3.1	0	3
51157	4	3.5	3	2.5	0	30
51161	2.5	2.7	3.7	2.2	1	4
51162	4	3.8	3	2.2	0	2
51169	3.7	2.3	2.6	1.7	0	2
51171	4.8	2.4	3.7	2.9	0	14
51179	3.9	2	5.3	2.5	0	4
51184	3.5	2	2.5	1.6	0	3
51189	3.5	2.5	4.6	5.5	0	4
51191	6	12	4.2	3	0	1
51228	5	2.5	5	2.5	0	6
51229	3	2.2	4.7	2.7	0	30
51230	3	3	3.4	3.4	0	5
51242	4.6	2.9	4	2.2	1	5
51245	2.8	1.2	5.5	4.3	0	0
51249	3.3	1.9	6.2	5.7	0	0
51254	4.8	3	5.1	2.9	0	30
51259	2.4	2.1	2	2.9	0	2
51260	4	2.8	4	1.6	0	0
51261	3.9	2.7	4.5	2.9	0	7
51267	4	2.7	3.2	1.7	0	3
51271	4.3	2.7	4.5	3.2	0	3
51272	4	2.5	4.9	2.9	0	20
51273	4.5	2.7	2.8	2.9	0	2
51308	4	1.7	4	2.9	0	5
51309	3	1.5	5.7	2.2	0	1
51313	4.7	2.5	4.2	2.4	0	3
51338	3.7	16	4	1.9	0	5
51339	3.2	2	4.5	1.7	0	6
51342	4	2.5	4.5	2.5	0	2
51389	2.9	3.8	4.1	2.4	0	3
51391	5.3	5.5	3.7	1.6	0	3
51394	4.6	2.5	4.2	2.5	0	5
51398	3.9	2.4	5.5	3.2	0	10
51405	4.5	2.1	4.8	2	0	2
51406	4.6	2.7	3.4	3.2	1	3
51414	3	2.4	3.8	1.7	0	9
51451	4	3	3.2	2	0	2
51452	2.7	2	3.5	2.6	0	4
51469	4	1.6	3.6	2.1	0	4
51472	3.8	2.1	3.8	2	0	4
51473	3.7	3.2	2.3	1.1	0	7
51475	2	3.5	4	3	0	4
51476	3.7	2.2	4.8	3.1	0	3
51479	3.2	3	3.2	2.1	0	9
51482	3.7	2	3.3	2.1	0	3
51485	4.5	3.5	3.7	2.2	0	14
51492	3.1	2.1	3.5	3	0	1
51495	2.8	2.4	3.8	2.4	0	14
51525	16	19	3	3	0	1
51526	2.7	2	3.5	2.6	0	1
51527	5	2.9	3.1	2.9	0	12
51537	3.3	1.7	4	3.2	0	8
51591	2.9	2.7	4.6	2.5	0	2
51599	3.6	2.5	5	3.5	0	6
51608	3.5	2	3.6	2.5	0	2
51616	2.3	2.2	3.6	2.6	0	15
51618	2.6	2.2	3.7	1.1	0	4
51621	3.5	2.2	3.3	1.5	0	4
51648	3.8	2.1	3.6	3.4	0	20
51651	3.8	2.7	4.8	3	0	7
51652	8.5	6.3	5.5	3.5	0	14
51653	3	2.7	3.2	3.4	0	3
51654	4.4	3.9	4.1	3.7	0	5
51661	4.2	2.7	3.8	2.6	0	3
51663	4	2.5	4.5	3	0	3
51669	3.8	2.6	3.7	3.5	0	7
51677	6.3	4	3.5	2.4	0	7
51678	4	2.7	3.2	2.5	0	10
51705	3.5	2.8	4.7	5.3	0	10
51714	3.5	1.6	3.8	3.2	0	5
51716	4.7	2.5	3.6	2.2	0	30
51719	10	12	3.7	2.2	0	4
51729	4	2.1	4.3	3.5	0	3
51734	3.2	2	3.3	2	0	7
51738	3.3	1.2	4.5	3.8	0	6
51739	3.1	2.4	3.6	1.7	0	3
51740	9.1	9	18	22	1	10
51742	4.2	2.5	5.2	22	0	5
51747	2.7	2.9	4.7	2.2	0	90
51770	6.2	4.8	4.5	6	0	4
51772	2.6	1.8	4.3	1.5	0	5
51774	3.3	2.5	4	2.5	0	3
51775	4.1	3.2	2.5	1.7	1	10
51779	4.5	1.3	4	1.4	0	6
51780	5.8	4.5	4.5	3.2	1	21
51781	3.2	1.3	3.7	2.5	0	5
51784	3.6	3.4	2.5	0.9	0	21
51785	4.8	3	4.2	1.5	0	2
51787	4.6	2.4	4.5	2.2	0	8
51788	4.1	2.6	2.7	3.9	0	4
51796	5.7	3.1	3.2	1.8	0	14
51806	4.1	2.5	3.7	1.6	0	3
51808	5	3.7	4	2	0	0
51811	3.7	2.5	4.3	2.1	0	3
51812	3.5	2.4	4.1	2.4	0	7
51813	3.1	2.5	3.5	1.1	0	60
51835	5	3	3.5	2.2	0	5
51837	3.5	1.7	4.2	2.9	0	3
51838	4.2	3.1	4.2	2.2	0	10
51839	4.7	2.7	3.5	2.6	0	14
51841	3.6	1.9	4.3	1.6	0	2
51842	2.1	2.2	4.5	2.6	0	0
51846	4.2	1.6	3.5	1.9	0	14
51847	3.2	2.5	3.2	2.2	0	6
51853/B	3.8	3.3	3.7	3	0	4
51856	4	2.5	3.7	2.4	0	5
51863	2.8	2.9	4.8	3.4	0	7
51882	6.5	3.6	3.5	1.7	0	30
51887	4.5	2.7	3.7	2.7	0	3
51890	3.3	2.7	4.2	2.1	0	0
51894	3.8	2.8	3.1	2.4	0	2
51895	3.7	1.4	2.8	3.5	0	0
51902	2.8	3.1	3.7	2	0	5
51903	3.5	1.7	4.4	2.5	0	7
51905	4.5	2.9	5.5	2.2	0	4
51906	4.3	3.5	3	2.1	0	14
51907	2.7	2.2	2.7	2.2	0	4
51908	4.5	3	5	3.7	0	21
51909	4.7	2.2	3.3	2.4	0	3
51910	3.7	1.1	4	4.4	0	5
51914	3.1	2.7	5.2	4.1	0	6
51916	3.8	3.5	3.5	1.8	0	3
51921	2.5	2	3	1.9	0	1
51946	3.5	3.1	3.5	2.4	0	90
51947	3.9	2.1	3	1.7	0	15
51951	3	1.5	56	71	0	1
51952	2.2	1.7	3.6	1.8	0	5
51953	5	3	38	52	0	2
51954	6.5	3.5	3	2.2	0	10
51955	3.6	1.5	3.7	1.4	0	1
51972	4.2	2.3	4	2.5	0	2
51973	5	4.7	6.1	5.5	0	3
51974	2.6	2.5	3.4	2.8	0	4
51977	2.6	1.7	4	1.6	0	6
51978	2.7	1.6	4.6	2.4	0	4
51982	3.5	1.7	3.5	1.7	0	3
51986	3.5	3.7	5.9	4	0	7
52018	4.2	2.4	3.5	2	0	2
52024	3.2	2.1	4.5	2.2	0	2
52026	6.5	6	7.6	7	0	13
52029	2.5	1	7	4.3	0	3
52032	5	3.2	2.5	2.1	1	5
52034	5.2	3.1	2.2	2.6	0	5
52035	4.5	3.5	3.6	3	0	2
52036	3.5	3.2	3.1	1.7	0
52037	3	3.2	3.1	2.5	0	7
52040	4.3	3.7	3.6	2.7	1	3
52042	2.5	2.2	4.2	2	0	3
52043	3	2.5	3.5	2	0	19
52047	3	2.7	4.5	3	0	4
52048	4	2.4	3.7	1.7	0	3
52051	4.8	3.2	4	3.1	0	3
52052	4	2.5	3.5	2.5	0	3
52053	158	199	125	152	1	10
52059	4.5	3	3.5	3.1	0	0
52083	4.5	2.5	22	2.9	0	1
52088	4.3	4.8	6.5	6.4	0	14
52089	4.2	2.9	4.1	2.6	0	7
52095	4	7	6	5.5	1	1
52107	4	2.7	3.2	2	0	14
52108	3.5	2.5	3.5	2.5	0	0
52111	4.8	3.7	2.6	3.7	0	0
52114	3.7	2.5	3.5	2.8	0	3
52149	2.6	0.6	4	0.8	0	14
52152	4.5	2.4	3.5	3	0	5
52153	4.1	2.9	5.2	3.8	0	4
52157	3.2	2	3.5	1.2	0	2
52158	3	3.2	4	2.5	0	5

## Sheet: RT
Ab Panel
Patient ID	DPP_BL_R1	DPP_BL_R2	DPP_SE_R1	DPP_SE_R2	REF	DOI
37838	43	54	39	49	1	3
41062/4	11	11	9.3	12	0	6
49350	12	12	13	13	0	3
49365	14	19	15	19	0	5
49369	6.3	6	4.3	6	0	4
49371	12	14	17	23	0	3
49391	31	38	28	34	1	5
49414	7	7	7	7.8	0	4
49418	5	4.7	4.7	3.5	0	3
49421	11	16	21	28	0	5
49422	12	14	15	18	0	4
49424	22	25	22	31	1	4
49425	8	7.4	9.5	10	0	1
49438	8.1	7.6	4.8	9	0	6
49460	18	23	22	21	0	4
49471	8.4	9	15	21	0	3
49486	3.5	5.1	7.6	10	0	14
49487	13	17	11	16	0	2
49492	3.1	2.7	4	4.9	0	9
49496	12	14	17	18	0	3
49533	19	25	21	28	0	1
49537	10	13	16	20	0	4
49538	10	13	13	16	0	3
49543	4.2	3.5	17	21	0	2
49552	13	14	12	13	0	2
49556	28	43	39	50	1	3
49603	24	28	28	33	0	4
49604	15	18	3.6	24	0	14
49611	50	61	55	68	1	2
49614	5	3.6	4.8	7.6	0	3
49618	16	18	11	13	1	20
49619	9.5	14	14	17	0	3
49620	41	49	37	46	1	7
49640	17	20	23	30	0	0
49641	15	21	23	29	0	5
49647	8.5	6.6	5.3	8.1	0	3
49696	14	24	21	25	1	5
49698	21	26	24	31	0	3
49718	9.7	10	10	12	0	3
49722	24	29	26	32	1	1
49723	47	57	47	57	1	10
49746	8.5	8.1	10	12	0	6
49748	5.7	7.4	24	33	0	7
49750	21	29	10	14	0	0
49751	27	36	23	29	1	2
49780	17	20	20	25	0	13
49800	24	29	24	28	0	10
49803	44	58	48	56	1	3
49811	8.2	9	9.8	13	0	3
49821	6.7	8.5	10	9.5	0	7
49824	18	22	18	22	1	1
49842	22	27	29	35	0	0
49860	9.5	9.9	9.8	10	0	0
49863	7.5	6.6	10	15	0	7
49866	32	38	45	55	0	4
49875	22	26	22	27	0	10
49896	24	33	23	28	1	1
49899	10	10	8	8.6	0	6
49906	8.1	12	13	16	0	7
49941	36	41	40	48	1	3
49946	22	26	24	29	1	1
49949	12	15	10	20	0	2
49963	32	39	33	40	1	1
49964	19	22	22	26	1	7
49967	22	24	32	37	1	5
49968	12	15	13	15	1	3
49969	63	84	50	60	1	5
49977	30	36	24	35	1	21
49983	32	43	38	50	0	3
50010	12	14	15	15	0	3
50028	13	19	20	23	1	2
50073	8	11	14	17	1	4
50074	10	12	11	10	0	4
50094	3.8	4.2	3.8	2.5	0	10
50096	18	20	23	27	1	10
50114	21	24	15	18	1	6
50155	7.9	7.1	9.5	10	0	3
50170	15	17	6	5.6	0	0
50203	27	31	35	42	1	1
50225	39	49	36	44	1	20
50246	10	12	14	17	0	30
50249	20	26	25	29	0	1
50271	21	24	17	20	0	5
50272	12	14	10	10	0	30
50278	5	3	2.6	4.3	0	4
50325	45	60	50	60	1	7
50844	7.1	9.9	14	16	1	6
50853	33	39	30	39	1	5
50855	12	13	14	18	0	2
50858	2.6	2	4	4.4	0	14
50873	10	5.4	10	15	0	0
50879	12	16	13	1.6	0	3
50890	7.5	9	5.5	8.5	0	0
50891	10	9.6	14	16	0	4
50892	32	39	30	38	1	2
50952	14	17	15	18	0	3
50958	15	21	27	29	0	0
50960	11	14	15	16	0	3
50961	10	13	11	12	0	2
50974	8	10	9.5	9.5	0	3
50998	5	5	5	6	0	8
51006	5.4	3	5.1	3.2	0	2
51009	7.7	10	10		0	0
51011	12	12	13	17	0	3
51025	13	22	20	28	0	14
51035	6.5	10	4.1	13	0	0
51042	23	29	19	28	0	7
51043	1.6	4.3	6.2	7.1	0	6
51044	19	28	26	34	1	5
51069	5	6.6	11	12	0	3
51072	14	14	9.8	14	0	1
51075	35	44	39	49	1	3
51079	15	18	16	20	0	4
51083	10	11	12	13	0	5
51085	5.5	6.4	10	12	0	5
51087	25	30	20	29	0	3
51103	24	30	26	31	1	1
51109	9.5	6	13	9.6	0	0
51120	12	8.5	13	7.6	0	7
51121	15	12	15	14	0	2
51146	27	34	33	39	1	1
51147	15	22	22	24	1	2
51155	10	14	15	20	0	3
51157	30	38	28	35	1	30
51161	26	34	25	34	0	4
51162	5.7	8	13	15	0	2
51169	19	23	21	27	0	2
51171	21	27	24	29	0	14
51179	24	26	23	28	0	4
51184	13	17	18	24	0	3
51189	3.2	6.9	6.3	8.3	0	4
51191	14	16	24	30	0	1
51228	16	20	17	21	1	6
51229	23	30	27	34	1	30
51230	6.5	5	10	12	0	5
51242	15	19	11	13	0	5
51245	20	21	26	28	0	0
51249	13	15	14	17	0	0
51254	5.6	10	8.5	12	0	30
51259	12	15	9	13	0	2
51260	17	24	17	21	0	0
51261	16	2	14	18	1	7
51267	20	27	21	26	0	3
51271	35	40	32	38	1	3
51272	30	38	23	28	0	20
51273	16	18	19	22	0	2
51308	11	15	2.5	2	0	5
51309	15	19	2.1	0.9	0	1
51313	15	17	12	16	0	3
51338	10	12	7.5	9	0	5
51339	27	34	15	29	0	6
51342	5.6	5.5	8.5	11	0	2
51389	11	15	10	13	0	3
51391	3.5	5.1	6.2	5.3	0	3
51394	12	17	3.9	5.8	0	5
51398	13	13	8.6	12	1	10
51405	6.5	7.5	6.1	7.6	0	2
51406	2.6	1.6	4	4	0	3
51414	7.3	8	13	15	0	9
51451	2	1	16	19	0	2
51452	23	30	21	27	1	4
51469	14	16	19	22	1	4
51472	25	31	32	41	0	4
51473	12	16	14	17	0	7
51475	6.5	8.1	6.2	8.3	1	4
51476	12	14	15	20	0	3
51479	10	12	18	20	0	9
51482	6	7.5	5	6	0	3
51485	1.8	1	4.5	3.4	0	14
51492	12	14	11	15	0	1
51495	18	23	23	30	0	14
51525	11	14	17	21	0	1
51526	15	19	19	21	0	1
51527	5.2	8	8.5	9.6	0	12
51537	12	14	32	46	0	8
51591	22	27	24	28	0	2
51599	31	30	21	27	0	6
51608	33	39	32	41	0	2
51616	28	31	25	31	0	15
51618	16	19	19	24	0	4
51621	6.5	6.7	7.6	9.8	0	4
51648	3.8	1.5	13	17	0	20
51651	4.7	16	3.2	1	1	7
51652	27	32	2.6	1.4	0	14
51653	1.5	0.9	7.5	7	1	3
51654	2.5	0.9	2.8	1.4	0	5
51661	15	19	29	33	0	3
51663	8	8.1	23	29	0	3
51669	13	15	2.7	1.4	0	7
51677	19	24	21	26	0	7
51678	5.6	7.3	7.5	9.3	0	10
51705	24	30	20	26	0	10
51714	10	12	11	14	0	5
51716	22	28	22	27	0	30
51719	6.4	7	4.5	6.6	0	4
51729	8.5	8.5	8.5	8.5	0	3
51734	10	11	7	7.4	0	7
51738	37	44	41	55	1	6
51739	4.8	4.6	6.5	7.7	0	3
51740	12	15	17	20	0	10
51742	11	11	11	20	0	5
51747	22	28	29	34	1	90
51770	14	16	14	20	0	4
51772	9.1	8	11	13	0	5
51774	28	34	36	45	0	3
51775	5.3	6.3	8.3	8.5	0	10
51779	38	46	40	51	0	6
51780	19	24	18	24	0	21
51781	3.1	3.2	5	5	0	5
51784	36	46	31	40	1	21
51785	20	24	24	29	0	2
51787	37	46	46	57	0	8
51788	7.5	7.8	10	13	0	4
51796	14	16	21	25	0	14
51806	15	18	17	21	0	3
51808	9.5	13	21	26	0	0
51811	8.3	9	11	15	0	3
51812	8.1	9.6	11	12	0	7
51813	19	24	23	28	0	60
51835	15	18	7	9.3	0	5
51837	11	14	19	25	0	3
51838	11	13	14	17	0	10
51839	31	38	27	36	0	14
51841	14	18	18	23	0	2
51842	7	7	11	14	1	0
51846	13	19	16	22	0	14
51847	18	22	14	20	0	6
51853/B	7.5	8.5	6.7	8	0	4
51856	10	11	11	13	0	5
51863	28	35	18	23	1	7
51882	10	15	11	14	0	30
51887	13	17	13	17	0	3
51890	17	24	18	27	0	0
51894	8	12	12	14	0	2
51895	9.1	11	13	16	0	0
51902	11	15	19	25	0	5
51903	30	34	25	33	1	7
51905	16	21	16	21	0	4
51906	16	19	14	17	0	14
51907	27	36	34	42	0	4
51908	9.5	9.6	8.6	3.9	0	21
51909	8.1	9.6	5.2	6.4	0	3
51910	6	8.8	8.8	11	1	5
51914	18	20	12	17	0	6
51916	4	4	6.8	5.4	0	3
51921	11	15	19	23	0	1
51946	8.6	11	8	9	0	90
51947	20	25	23	30	0	15
51951	12	17	12	14	0	1
51952	13	14	6.6	8.6	0	5
51953	18	23	1.5	2	0	2
51954	26	35	7.3	8.5	1	10
51955	18	24	8.5	12	1	1
51972	5.6	6	4.2	4.4	0	2
51973	6	7	7	9	0	3
51974	6	17	27	34	0	4
51977	6	6.6	4.3	7.3	0	6
51978	6.3	4.7	7.1	6.3	0	4
51982	7	8	14	15	0	3
51986	18	22	25	30	0	7
52018	9	9.5	9	9.6	1	2
52024	5	7	5	5.7	0	2
52026	15	17	18	22	0	13
52029	13	16	23	30	0	3
52032	22	27	26	32	0	5
52034	21	24	21	26	1	5
52035	13	16	22	26	0	2
52036	3	1.9	3.4	3.6	0
52037	19	24	20	26	0	7
52040	11	12	13	20	0	3
52042	7	9.8	10	13	0	3
52043	7	9.5	12	14	0	19
52047	29	36	32	42	0	4
52048	39	47	40	50	0	3
52051	5.5	4.6	4.5	3.2	0	3
52052	17	21	21	25	0	3
52053	11	13	8.2	9.5	0	10
52059	6	5.5	8.5	9.1	0	0
52083	41	62	19	53	0	1
52088	15	19	23	28	0	14
52089	16	18	19	23	0	7
52095	11	15	13	15	0	1
52107	6.5	9	4.4	6	0	14
52108	5.5	6	5.5	7.1	0	0
52111	6.7	9.5	8	12	0	0
52114	23	27	23	29	0	3
52149	11	11	14	16	0	14
52152	13	17	15	19	0	5
52153	16	19	16	21	0	4
52157	6	5	6	6.3	0	2
52158	6	6	7	7.6	0	5

## Sheet: LEPTO
Ab Panel
Patient ID	Days of Illness	DPP_BL_R1	DPP_BL_R2	DPP_SE_R1	DPP_SE_R2	REF	DOI
37838	3	22	27	20	27	0	3
41062/4	6	27	36	19	26	0	6
49350	3	12	14	11	13	1	3
49365	5	15	17	17	19	1	5
49369	4	13	17	20	22	0	4
49371	3	12	14	14	17	0	3
49391	5	6.8	8.5	6	8	1	5
49414	4	47	56	40	48	0	4
49418	3	12	14	10	9.5	0	3
49421	5	22	27	22	25	0	5
49422	4	17	20	11	13	0	4
49424	4	26	30	20	22	1	4
49425	1	30	37	23	26	0	1
49438	6	9	12	19	23	0	6
49460	4	19	19	28	38	0	4
49471	3	8	9.5	8	6.8	0	3
49486	14	12	15	11	13	0	14
49487	2	9	12	8	7.9	0	2
49492	9	8.6	10	9	8.9	0	9
49496	3	24	27	35	40	0	3
49533	1	69	93	63	87	1	1
49537	4	12	12	9.3	11	0	4
49538	3	22	23	30	36	0	3
49543	2	14	16	15	14	0	2
49552	2	31	34	31	33	0	2
49556	3	46	58	68	93	0	3
49603	4	10	14	14	18	0	4
49604	14	8	8.8	20	15	0	14
49611	2	11	12	13	16	1	2
49614	3	15	18	7	7.5	0	3
49618	20	18	20	17	20	0	20
49619	3	13	15	10	11	1	3
49620	7	37	46	18	23	0	7
49640	0	19	21	15	17	0	0
49641	5	9	8.8	12	13	0	5
49647	3	14	14	17	17	0	3
49696	5	24	30	24	29	1	5
49698	3	11	13	12	15	1	3
49718	3	19	26	19	26	0	3
49722	1	6.5	6.1	7.6	7.9	1	1
49723	10	21	21	17	19	1	10
49746	6	27	31	38	49	0	6
49748	7	7.1	8.2	21	27	0	7
49750	0	10	12	9.7	9.5	0	0
49751	2	23	26	12	20	1	2
49780	13	22	28	26	33	0	13
49800	10	14	20	17	23	1	10
49803	3	30	35	27	34	0	3
49811	3	27	34	29	36	0	3
49821	7	29	34	31	36	0	7
49824	1	12	14	10	10	0	1
49842	0	28	33	21	25	0	0
49860	0	17	21	17	21	0	0
49863	7	14	16	15	17	0	7
49866	4	13	14	12	15	0	4
49875	10	13	16	15	20	0	10
49896	1	11	12	16	19	0	1
49899	6	10	13	7.8	13	0	6
49906	7	13	14	15	20	0	7
49941	3	21	24	23	28	0	3
49946	1	31	41	31	39	1	1
49949	2	17	19	7.6	8.5	0	2
49963	1	11	12	9.1	9	0	1
49964	7	13	16	15	19	0	7
49967	5	10	9.5	18	22	0	5
49968	3	35	47	37	52	0	3
49969	5	17	18	15	14	0	5
49977	21	10	12	12	14	0	21
49983	3	17	23	13	16	0	3
50010	3	17	18	7.9	10	0	3
50028	2	6	7.1	4	4	1	2
50073	4	13	15	18	18	0	4
50074	4	16	17	8.1	8	1	4
50094	10	18	20	27	34	0	10
50096	10	36	43	27	34	0	10
50114	6	20	20	11	15	0	6
50155	3	25	31	21	27	0	3
50170	0	15	18	18	20	1	0
50203	1	18	22	22	26	0	1
50225	20	10	11	13	15	0	20
50246	30	29	34	40	47	0	30
50249	1	10	11	11	13	0	1
50271	5	20	22	14	16	0	5
50272	30	35	36	26	31	1	30
50278	4	12	15	22	27	0	4
50325	7	10	19	17	19	0	7
50844	6	7	7.9	10	10	0	6
50853	5	13	14	26	31	0	5
50855	2	19	22	13	16	0	2
50858	14	26	32	24	27	0	14
50873	0	13	7.6	12	16	0	0
50879	3	12	10	15	21	0	3
50890	0	23	29	25	30	0	0
50891	4	14	16	15	19	0	4
50892	2	23	25	14	18	1	2
50952	3	28	34	17	19	0	3
50958	0	25	33	16	19	0	0
50960	3	29	34	28	32	0	3
50961	2	42	51	69	86	0	2
50974	3	25	30	15	15	0	3
50998	8	26	29	30	35	0	8
51006	2	21	27	22	28	0	2
51009	0	17	21	26		0	0
51011	3	38	52	63	81	0	3
51025	14	19	23	16	20	0	14
51035	0	32	39	34	43	1	0
51042	7	15	14	17	20	1	7
51043	6	48	63	74	94	0	6
51044	5	32	41	19	23	1	5
51069	3	16	18	12	16	1	3
51072	1	22	29	18	24	0	1
51075	3	17	18	16	18	0	3
51079	4	15	17	13	15	1	4
51083	5	82	99	91	108	1	5
51085	5	14	18	18	21	0	5
51087	3	30	37	15	18	1	3
51103	1	10	13	22	24	0	1
51109	0	14	17	17	20	0	0
51120	7	13	16	7	9.6	0	7
51121	2	24	31	45	56	1	2
51146	1	16	17	17	19	1	1
51147	2	8.3	9.6	9.6	10	0	2
51155	3	21	24	16	18	0	3
51157	30	57	73	91	114	0	30
51161	4	50	70	46	58	1	4
51162	2	12	16	10	11	0	2
51169	2	24	31	26	34	0	2
51171	14	18	20	19	21	0	14
51179	4	28	35	43	56	0	4
51184	3	19	23	11	14	0	3
51189	4	13	13	12	13	0	4
51191	1	22	24	24	30	0	1
51228	6	14	17	26	32	0	6
51229	30	10	11	18	17	1	30
51230	5	10	12	8	8.5	0	5
51242	5	34	40	28	31	1	5
51245	0	20	25	32	37	0	0
51249	0	11	12	16	17	0	0
51254	30	24	27	20	23	0	30
51259	2	15	16	12	16	1	2
51260	0	27	32	24	30	1	0
51261	7	46	58	22	21	0	7
51267	3	15	17	17	16	0	3
51271	3	24	27	23	27	1	3
51272	20	9.3	11	18	24	0	20
51273	2	21	27	26	33	1	2
51308	5	36	42	10	13	0	5
51309	1	13	20	12	15	0	1
51313	3	18	24	39	46	0	3
51338	5	21	26	58	73	0	5
51339	6	18	22	10	9.4	0	6
51342	2	31	37	22	27	0	2
51389	3	18	23	19	21	0	3
51391	3	22	28	20	25	1	3
51394	5	13	15	29	37	0	5
51398	10	14	17	29	40	0	10
51405	2	11	13	7	9.8	0	2
51406	3	8.5	13	22	29	0	3
51414	9	23	27	7.5	10	0	9
51451	2	40	53	17	19	0	2
51452	4	12	17	14	17	1	4
51469	4	11	14	17	18	0	4
51472	4	14	15	21	28	0	4
51473	7	21	25	25	31	0	7
51475	4	12	15	15	18	0	4
51476	3	24	25	25	26	0	3
51479	9	9	8.1	33	40	0	9
51482	3	15	18	24	31	0	3
51485	14	11	15	10	13	0	14
51492	1	25	26	33	37	0	1
51495	14	11	13	8	8	0	14
51525	1	23	26	31	38	0	1
51526	1	69	88	76	94	0	1
51527	12	22	25	21	26	0	12
51537	8	12	14	19	23	0	8
51591	2	13	16	9.5	9.8	0	2
51599	6	16	19	24	31	0	6
51608	2	20	21	16	18	0	2
51616	15	49	68	53	69	1	15
51618	4	19	23	8.8	9.8	0	4
51621	4	29	32	32	36	0	4
51648	20	26	32	12	15	0	20
51651	7	7.4	9.5	19	23	0	7
51652	14	163	192	36	44	1	14
51653	3	28	36	10	12	0	3
51654	5	34	45	4	3.8	1	5
51661	3	41	50	23	29	1	3
51663	3	22	26	23	30	0	3
51669	7	12	16	25	31	0	7
51677	7	8.5	11	9.6	11	0	7
51678	10	22	27	17	20	0	10
51705	10	7.5	6.5	48	65	0	10
51714	5	13	17	13	14	0	5
51716	30	27	33	35	41	0	30
51719	4	14	19	21	24	0	4
51729	3	17	24	22	29	0	3
51734	7	45	54	18	21	0	7
51738	6	15	18	11	11	0	6
51739	3	21	22	22	30	0	3
51740	10	21	24	25	29	0	10
51742	5	28	33	26	29	0	5
51747	90	25	27	14	17	0	90
51770	4	16	17	21	26	0	4
51772	5	17	21	11	13	0	5
51774	3	23	28	14	17	0	3
51775	10	17	21	12	13	1	10
51779	6	13	14	15	18	1	6
51780	21	22	26	24	29	0	21
51781	5	12	14	15	19	0	5
51784	21	12	13	22	23	1	21
51785	2	25	28	24	33	0	2
51787	8	35	41	51	59	0	8
51788	4	13	14	15	19	0	4
51796	14	32	40	30	34	1	14
51806	3	20	23	28	29	0	3
51808	0	19	21	30	33	0	0
51811	3	18	22	13	15	0	3
51812	7	23	24	29	37	0	7
51813	60	12	14	17	21	0	60
51835	5	27	31	28	30	1	5
51837	3	18	24	14	15	0	3
51838	10	14	15	13	13	0	10
51839	14	13	15	14	15	0	14
51841	2	18	22	20	24	0	2
51842	0	26	31	31	39	0	0
51846	14	8	8.4	16	19	0	14
51847	6	9.5	12	13	15	0	6
51853/B	4	10	11	16	19	0	4
51856	5	20	25	19	23	0	5
51863	7	22	24	40	49	0	7
51882	30	25	29	33	36	0	30
51887	3	14	20	17	20	0	3
51890	0	9.4	11	14	15	0	0
51894	2	12	12	19	22	0	2
51895	0	15	17	15	15	0	0
51902	5	9	11	14	12	0	5
51903	7	21	27	22	29	1	7
51905	4	17	22	23	27	0	4
51906	14	25	30	39	46	0	14
51907	4	14	17	10	12	0	4
51908	21	15	22	29	7.6	0	21
51909	3	13	17	20	25	0	3
51910	5	9.6	13	17	23	0	5
51914	6	15	18	10	14	0	6
51916	3	19	24	21	26	0	3
51921	1	35	39	18	25	0	1
51946	90	11	14	23	27	0	90
51947	15	23	27	11	14	0	15
51951	1	33	35	28	33	0	1
51952	5	30	30	16	42	0	5
51953	2	49	66	2.5	3.9	0	2
51954	10	21	24	13	14	0	10
51955	1	11	12	6.8	6.9	0	1
51972	2	14	19	16	18	0	2
51973	3	10	12	20	21	0	3
51974	4	14	28	20	28	0	4
51977	6	14	14	12	16	0	6
51978	4	13	15	18	21	0	4
51982	3	15	17	23	29	0	3
51986	7	24	31	15	16	0	7
52018	2	19	21	18	22	0	2
52024	2	11	13	8.7	8.6	0	2
52026	13	55	72	24	31	0	13
52029	3	15	21	26	34	0	3
52032	5	8	7.7	12	13	0	5
52034	5	24	28	18	20	0	5
52035	2	25	30	18	19	0	2
52036		21	26	15	18	0
52037	7	13	14	18	19	0	7
52040	3	39	47	26	34	0	3
52042	3	12	12	17	19	0	3
52043	19	21	27	15	17	0	19
52047	4	14	16	32	37	0	4
52048	3	12	15	16	20	0	3
52051	3	11	14	11	11	0	3
52052	3	10	11	41	52	0	3
52053	10	29	36	20	23	1	10
52059	0	18	23	9.5	9.4	0	0
52083	1	24	23	19	28	0	1
52088	14	9	11	11	13	0	14
52089	7	20	22	22	27	0	7
52095	1	6.6	8.4	22	24	1	1
52107	14	15	16	11	13	0	14
52108	0	17	19	23	26	0	0
52111	0	77	100	75	98	1	0
52114	3	78	91	53	66	1	3
52149	14	31	40	17	25	0	14
52152	5	14	17	17	21	0	5
52153	4	16	20	7.4	8.9	0	4
52157	2	40	52	19	25	0	2
52158	5	5.5	6	11	13	1	5
							6.45862

## Sheet: BURK1
Ag Panel
Patient ID	DPP_SE_R1	REF	DOI	DPP_SE_R2
37838	4.8	0	3	3.1
41062/4	15	0	6	8.1
49340	6.5	0	8	2.4
49345	4.5	0	2	4.1
49346	5.5	0	2	3.8
49350	5	0	3	5
49365	4.4	0	5	20
49369	4	0	4	4
49371	10	0	3	6
49391	5.1	0	5	5.1
49414	2.5	0	4	5
49418	4.5	0	3	5.9
49421	6.3	0	5	5.5
49422	5.3	0	4	4.5
49424	5.5	0	4	12
49425	3.8	0	1	6.8
49438	9.3	0	6	5
49460	4.6	0	4	5
49471	8	0	3	3.8
49486	7	0	14	4.8
49487	5	0	2	1
49492	7	0	9	3.5
49496	8	0	3	10
49533	2.8	0	1	4.5
49537	4.2	0	4	7.4
49538	5	0	3	5.9
49543	6.1	0	2	4
49552	2.6	0	2	6.5
49556	5.5	0	3	4.6
49603	3.5	0	4	4.5
49604	5	0	14	5
49611	5	0	2	7.8
49614	4.4	0	3	6
49618	61	0	20	3
49619	2.8	0	3	4.4
49620	2.1	0	7	0.7
49640	5.3	0	0	5
49641	5	0	5	4.5
49647	14	0	3	3.5
49696	16	0	5	76
49698	3.7	0	3	3.5
49718	7.6	0	3	2.4
49722	11	0	1	3.6
49723	6.5	0	10	4.1
49746	6.6	0	6	15
49748	4.7	0	7	20
49750	4.5	0	0	5
49751	4.5	0	2	7.5
49780	3.3	1	13	17
49800	2.8	0	10	6.5
49803	3.5	0	3	6.1
49811	4	0	3	4.4
49821	3.6	0	7	3.7
49824	4.5	0	1	3.5
49842	4	0	0	2.1
49860	5.5	0	0	2.5
49863	5.5	0	7	3.5
49866	7.6	0	4	3.5
49875	3.7	0	10	5
49896	5.6	0	1	3.5
49899	6.5	0	6	6
49906	22	0	7	4.8
49941	4.3	0	3	6.5
49946	4.6	0	1	9.5
49949	12	0	2	5.1
49963	5.8	0	1	6
49967	5.5	0	5	7.1
49968	4	0	3	23
49969	7.5	0	5	2.9
49977	7.5	0	21	5.4
49983	5.1	0	3	11
50010	7.6	0	3	38
50028	4	0	2	5.3
50073	30	0	4	3.7
50074	6.2	0	4	7.4
50094	5.7	0	10	5.8
50096	7.6	0	10	4
50114	7.2	0	6	7.1
50155	4	0	3	7.3
50170	5	0	0	5
50203	2.8	0	1	36
50225	3.5	0	20	5.9
50246	5	0	30	4.5
50249	3.4	0	1	8.9
50271	1.8	0	5	5.5
50272	4	0	30	6.8
50278	13	0	4	2.4
50325	16	0	7	3
50844	5	1	6	3.6
50853	5	0	5	6
50855	3.6	0	2	2.5
50858	3.5	0	14	5.4
50873	4	0	0	2.9
50879	1.8	0	3	16
50890	5	0	0	11
50891	2.7	0	4	4.5
50892	1.8	0	2	7.2
50952	4.8	0	3	4.1
50958	5	0	0	2.5
50960	2	0	3	3.1
50961	4.3	0	2	1.5
50974	4.5	0	3	3.5
50998	4	0	8	1.7
51006	4.3	0	2	2
51009	5	0	0	3.2
51011	4	0	3	2.9
51025	6	0	14	2.2
51035	9	0	0	4.8
51042	4	0	7	5.5
51043	6	0	6	4.4
51044	7.1	0	5	3.5
51069	10	0	3	5.1
51072	9.5	0	1	6.5
51075	4	0	3	5.1
51079	3	0	4	8.5
51083	5.5	0	5	2.2
51085	4.6	0	5	5.1
51087	5.6	0	3	5.6
51103	8	0	1	5.5
51109	5.3	0	0	11
51120	5.6	0	7	2
51121	4.6	0	2	3.7
51146	205	0	1	4.9
51147	2.2	0	2	4.4
51155	7.6	0	3	4.5
51157	3.8	0	30	8.5
51161	4.1	0	4	5
51162	17	0	2	6.5
51169	4.6	0	2	3.1
51171	5	0	14	5
51179	4.8	0	4	2.5
51184	8.5	0	3	6.8
51189	3	0	4	2.5
51191	4.5	0	1	2.4
51228	3.8	0	6	4
51229	4.2	0	30	4.4
51230	11	0	5	3.4
51242	14	0	5	3.5
51245	3.8	0	0	7.4
51249	3	0	0	3.6
51254	5.5	0	30	5.5
51259	6	0	2	2.2
51260	3	0	0	11
51261	2.5	0	7	18
51267	14	0	3	3.5
51271	4.7	0	3	2.2
51272	3.5	0	20	7.8
51273	2.6	0	2	3.2
51308	9.5	0	5	5.5
51309	25	0	1	2.5
51313	5.4	0	3	3.8
51338	4.6	0	5	14
51339	5.5	0	6	4.2
51342	7.2	0	2	4.5
51389	3	0	3	3
51391	5.4	0	3	8.5
51398	5	0	10	31
51405	3.6	0	2	3.7
51406	5.1	0	3	4
51414	6.6	0	9	7
51451	177	0	2	7.1
51452	4	0	4	3
51469	3	0	4	4.6
51472	4	0	4	3.5
51473	3.8	1	7	4.2
51475	5.1	0	4	3
51476	4.1	0	3	6
51479	12	0	9	6.8
51482	5	0	3	236
51485	2.5	1	14	3
51492	3.5	0	1	2.5
51495	67	0	14	2
51525	3.6	0	1	2.8
51526	5.6	0	1	4.5
51527	3.6	0	12	3.4
51537	3.2	0	8	13
51591	2	0	2	4.3
51599	80	1	6	3.5
51608	6	0	2	3
51616	6.7	0	15	78
51618	4.3	0	4	3.4
51621	3.1	0	4	5
51648	4.5	0	20	3.6
51651	5	0	7	4.5
51652	10	0	14	1.8
51653	4	0	3	103
51654	8.3	0	5	5
51661	6.7	0	3	5.5
51663	5.4	0	3	4.1
51669	3.5	0	7	3.8
51677	9.5	0	7	4
51678	5.2	0	10	3.5
51705	10	0	10	14
51714	3.5	0	5	2.9
51716	3.6	1	30	7.8
51719	3.5	0	4	7.5
51729	9.8	0	3	4.2
51734	8.1	0	7	3.5
51738	3.5	0	6	8
51739	4	0	3	5.1
51740	3.8	0	10	15
51742	8	0	5	4.6
51747	4	0	90	4.6
51770	3	1	4	3.5
51772	4.5	0	5	11
51774	4.8	0	3	8.5
51775	11	0	10	3
51779	4.1	1	6	3.6
51780	2.7	0	21	3.4
51781	2	0	5	8.5
51784	2.7	0	21	3.4
51785	5.1	0	2	1
51787	3.5	0	8	2.8
51788	5.1	0	4	7
51796	4.7	0	14	13
51806	6.2	0	3	4.6
51808	13	0	0	1.5
51811	4.7	0	3	3
51812	9	0	7	3.5
51813	3.4	0	60	3.5
51835	3.6	0	5	3
51837	5.5	0	3	4.6
51841	5.2	0	2	5.5
51846	9	0	14	5.1
51847	4	0	6	15
51853/B	5	0	4	6
51856	8.5	0	5	9
51863	4	0	7	3.1
51882	3.5	0	30	5.6
51887	12	0	3	4.1
51890	9	0	0	6.4
51894	5	0	2	12
51895	3.3	0	0	2.6
51902	4.8	0	5	3
51903	4	0	7	2.9
51905	1.7	0	4	3.9
51906	9.3	0	14	3.2
51907	3.2	0	4	8.9
51908	3	0	21	4.8
51909	6.1	0	3	3.7
51910	2.7	0	5	12
51914-1	3	0	6	8.9
51916	4	0	3	3.4
51921	3.2	0	1	3.1
51946	3.6	0	90	3.2
51947	4.2	0	15	4.1
51951	3.9	0	1	11
51952	13	0	5	2.3
51953	4.8	0	2	3.2
51954	10	0	10	6.4
51955	4.3	0	1	3.2
51972	4.5	0	2	1.6
51973	3	0	3	1.9
51974	3.8	0	4	6.1
51977	3.5	0	6	3
51978	2.2	0	4	3.5
51982	2.8	0	3	5
51986	2.7	0	7	5.4
52018	4.5	0	2	18
52024	2.7	0	2	3.5
52026	3	0	13	9.5
52029	3.8	0	3	2.1
52032	2.6	0	5	2.5
52034	5.5	0	5	2.8
52035	3	0	2	2.7
52036	2.3	0		1.9
52037	3.3	0	7	2.2
52040	2.5	0	3	3
52042	5.3	0	3	3.5
52043	4.2	0	19	3.9
52047	3.5	0	4	2.5
52048	4.5	0	3	3.6
52051	4.7	0	3	1.9
52052	9.6	0	3	2.6
52053	5.8	0	10	5.8
52059	11	0	0	5.4
52083	3.2	0	1	2.4
52088	4.7	0	14	4.5
52089	5	0	7	1.4
52095	0	0	1	4.1
52107	4.7	0	14	3
52108	15	0	0	3.1
52111	6.5	0	0	3.1
				3.5
				9
				3.7
				9
				2.5
				3.5
				6.4
				304
				5.6
				21
				7

## Sheet: BURK2
Ag Panel
Patient ID	DPP_SE_R2	REF	DOI
37838	3.1	0	3
41062/4	8.1	0	6
49340	2.4	0	8
49345	4.1	0	2
49346	3.8	0	2
49350	5	0	3
49365	20	0	5
49369	4	0	4
49371	6	0	3
49391	5.1	0	5
49414	5	0	4
49418	5.9	0	3
49421	5.5	0	5
49422	4.5	0	4
49424	12	0	4
49425	6.8	0	1
49438	5	0	6
49460	5	0	4
49471	3.8	0	3
49486	4.8	0	14
49487	1	0	2
49492	3.5	0	9
49496	10	0	3
49533	4.5	0	1
49537	7.4	0	4
49538	5.9	0	3
49543	4	0	2
49552	6.5	0	2
49556	4.6	0	3
49603	4.5	0	4
49604	5	0	14
49611	7.8	0	2
49614	6	0	3
49618	3	0	20
49619	4.4	0	3
49620	0.7	0	7
49640	5	0	0
49641	4.5	0	5
49647	3.5	0	3
49696	76	0	5
49698	3.5	0	3
49718	2.4	0	3
49722	3.6	0	1
49723	4.1	0	10
49746	15	0	6
49748	20	0	7
49750	5	0	0
49751	7.5	0	2
49780	17	1	13
49800	6.5	0	10
49803	6.1	0	3
49811	4.4	0	3
49821	3.7	0	7
49824	3.5	0	1
49842	2.1	0	0
49860	2.5	0	0
49863	3.5	0	7
49866	3.5	0	4
49875	5	0	10
49896	3.5	0	1
49899	6	0	6
49906	4.8	0	7
49941	6.5	0	3
49946	9.5	0	1
49949	5.1	0	2
49963	6	0	1
49964	7.1	0	7
49967	23	0	5
49968	2.9	0	3
49969	5.4	0	5
49977	11	0	21
49983	38	0	3
50010	5.3	0	3
50028	3.7	0	2
50073	7.4	0	4
50074	5.8	0	4
50094	4	0	10
50096	7.1	0	10
50114	7.3	0	6
50155	5	0	3
50170	36	0	0
50203	5.9	0	1
50225	4.5	0	20
50246	8.9	0	30
50249	5.5	0	1
50271	6.8	0	5
50272	2.4	0	30
50278	3	0	4
50325	3.6	0	7
50844	6	1	6
50853	2.5	0	5
50855	5.4	0	2
50858	2.9	0	14
50873	16	0	0
50879	11	0	3
50890	4.5	0	0
50891	7.2	0	4
50892	4.1	0	2
50952	2.5	0	3
50958	3.1	0	0
50960	1.5	0	3
50961	3.5	0	2
50974	1.7	0	3
50998	2	0	8
51006	3.2	0	2
51009	2.9	0	0
51011	2.2	0	3
51025	4.8	0	14
51035	5.5	0	0
51042	4.4	0	7
51043	3.5	0	6
51044	5.1	0	5
51069	6.5	0	3
51072	5.1	0	1
51075	8.5	0	3
51079	2.2	0	4
51083	5.1	0	5
51085	5.6	0	5
51087	5.5	0	3
51103	11	0	1
51109	2	0	0
51120	3.7	0	7
51121	4.9	0	2
51146	4.4	0	1
51147	4.5	0	2
51155	8.5	0	3
51157	5	0	30
51161	6.5	0	4
51162	3.1	0	2
51169	5	0	2
51171	2.5	0	14
51179	6.8	0	4
51184	2.5	0	3
51189	2.4	0	4
51191	4	0	1
51228	4.4	0	6
51229	3.4	0	30
51230	3.5	0	5
51242	7.4	0	5
51245	3.6	0	0
51249	5.5	0	0
51254	2.2	0	30
51259	11	0	2
51260	18	0	0
51261	3.5	0	7
51267	2.2	0	3
51271	7.8	0	3
51272	3.2	0	20
51273	5.5	0	2
51308	2.5	0	5
51309	3.8	0	1
51313	14	0	3
51338	4.2	0	5
51339	4.5	0	6
51342	3	0	2
51389	8.5	0	3
51391	31	0	3
51394	3.7	0	5
51398	4	0	10
51405	7	0	2
51406	7.1	0	3
51414	3	0	9
51451	4.6	0	2
51452	3.5	0	4
51469	4.2	0	4
51472	3	0	4
51473	6	1	7
51475	6.8	0	4
51476	236	0	3
51479	3	0	9
51482	2.5	0	3
51485	2	1	14
51492	2.8	0	1
51495	4.5	0	14
51525	3.4	0	1
51526	13	0	1
51527	4.3	0	12
51537	3.5	0	8
51591	3	0	2
51599	78	1	6
51608	3.4	0	2
51616	5	0	15
51618	3.6	0	4
51621	4.5	0	4
51648	1.8	0	20
51651	103	0	7
51652	5	0	14
51653	5.5	0	3
51654	4.1	0	5
51661	3.8	0	3
51663	4	0	3
51669	3.5	0	7
51677	14	0	7
51678	2.9	0	10
51705	7.8	0	10
51714	7.5	0	5
51716	4.2	1	30
51719	3.5	0	4
51729	8	0	3
51734	5.1	0	7
51738	15	0	6
51739	4.6	0	3
51740	4.6	0	10
51742	3.5	0	5
51747	11	0	90
51770	8.5	1	4
51772	3	0	5
51774	3.6	0	3
51775	3.4	0	10
51779	8.5	1	6
51780	3.4	0	21
51781	1	0	5
51784	2.8	0	21
51785	7	0	2
51787	13	0	8
51788	4.6	0	4
51796	1.5	0	14
51806	3	0	3
51808	3.5	0	0
51811	3.5	0	3
51812	3	0	7
51813	4.6	0	60
51835	5.5	0	5
51837	5.1	0	3
51838	15	0	10
51839	6	0	14
51841	9	0	2
51842	3.1	0	0
51846	5.6	0	14
51847	4.1	0	6
51853/B	6.4	0	4
51856	12	0	5
51863	2.6	0	7
51882	3	0	30
51887	2.9	0	3
51890	3.9	0	0
51894	3.2	0	2
51895	8.9	0	0
51902	4.8	0	5
51903	3.7	0	7
51905	12	0	4
51906	8.9	0	14
51907	3.4	0	4
51908	3.1	0	21
51909	3.2	0	3
51910	4.1	0	5
51914-1	11	0	6
51916	2.3	0	3
51921	3.2	0	1
51946	6.4	0	90
51947	3.2	0	15
51951	1.6	0	1
51952	1.9	0	5
51953	6.1	0	2
51954	3	0	10
51955	3.5	0	1
51972	5	0	2
51973	5.4	0	3
51974	18	0	4
51977	3.5	0	6
51978	9.5	0	4
51982	2.1	0	3
51986	2.5	0	7
52018	2.8	0	2
52024	2.7	0	2
52026	1.9	0	13
52029	2.2	0	3
52032	3	0	5
52034	3.5	0	5
52035	3.9	0	2
52036	2.5	0
52037	3.6	0	7
52040	1.9	0	3
52042	2.6	0	3
52043	5.8	0	19
52047	5.4	0	4
52048	2.4	0	3
52051	4.5	0	3
52052	1.4	0	3
52053	4.1	0	10
52059	3	0	0
52083	3.1	0	1
52088	3.1	0	14
52089	3.5	0	7
52095	9	0	1
52107	3.7	0	14
52108	9	0	0
52111	2.5	0	0
52114	3.5	0	3
52149	6.4	0	14
52152	304	0	5
52153	5.6	0	4
52157	21	0	2
52158	7	0	5

## Sheet: DENV
	Ab Panel							Ag Panel
Patient ID	DPP_BL_R1	DPP_BL_R2	DPP_SE_R1	DPP_SE_R2	IgM_REF	IgG_REF	DOI	DPP_SE_R1	DPP_SE_R2	NS1_REF	DOI
37838	12	12	14	17	0	1	3	13	15	0	3
41062/4	3.3	2.1	4.3	6	0	1	6	11	12	0	6
46912	6	4	5.7	4	0	0		15	21	0
49340	7.5	8.3	10	9.3	0	0	8	9.3	13	0	8
49345	13	5.6	26	31	0	0	2	12	18	0	2
49346	3.8	2.2	3.3	6.1	0	0	2	232	323	1	2
49350	2.8	3.2	2.8	0.7	0	0	3	17	23	0	3
49365	4.5	4.8	7.6	9	0	0	5	13	19	0	5
49369	11	12	12	16	1	0	4	96	131	1	4
49371	4.7	3.9	5	5.1	0	0	3	9.3	13	0	3
49391	1.1	0.8	1	0.9	0	0	5	11	11	0	5
49414	20	27	17	22	1	1	4	241	315	1	4
49418	7.5	7.1	4.5	4.9	0	1	3	11	15	0	3
49421	3.5	1.5	5.1	2.7	0	0	5	14	17	0	5
49422	9.2	10	9	8.6	0	1	4	20	28	0	4
49424	7.8	8.8	11	14	0	1	4	26	32	0	4
49425	3.1	1.5	2.1	1.6	0	0	1	10	13	0	1
49438	2.3	2.1	4.5	4	0	0	6	7.1	8.1	0	6
49460	4.5	1.7	1.8	1.6	0	0	4	12	15	0	4
49471	2.7	1.1	3	2	0	0	3	11	13	0	3
49486	2	1.9	3.4	1.7	0	0	14	15	17	0	14
49487	2.1	1	2	2.2	0	0	2	9	12	0	2
49492	3.5	2.6	2.6	1.9	0	0	9	9.6	14	0	9
49496	9.6	8.1	8	8.8	0	0	3	168	228	1	3
49533	1.7	2	1.6	2.5	0	0	1	74	95	0	1
49537	4	1.8	8.5	6	0	1	4	11	16	0	4
49538	11	11	19	21	1	1	3	15	20	1	3
49543	4.1	2.5	43	50	0	0	2	13	16	0	2
49552	10	9.8	9.1	7.5	0	1	2	26	35	1	2
49556	7.6	9.5	13	16	0	1	3	151	210	0	3
49603	2.5	1.5	4	3.8	0	1	4	15	20	0	4
49604	24	27	5.8	28	1	0	14	10	11	0	14
49611	4.1	4.6	6.5	6.4	0	0	2	9.7	13	0	2
49614	1.6	2.1	3	2.9	0	0	3	10	13	1	3
49618	8.5	8.5	7.5	7	0	0	20	8.1	8.8	0	20
49619	4.5	4.8	4	4	0	0	3	9.1	10	0	3
49620	7.5	4.9	7	8.1	0	1	7	24	26	0	7
49640	3	2	3.1	2.4	0	0	0	15	19	0	0
49641	7.5	6.5	9.5	9.5	0	0	5	32	42	1	5
49647	8.4	6.3	12	13	1	1	3	7.3	11	0	3
49696	9.9	17	19	22	0	0	5	7.1	10	1	5
49698	5.1	3.5	9	9.5	0	0	3	8.5	8.1	0	3
49718	4.8	3.8	7.8	5.6	0	1	3	8.6	9.8	1	3
49722	4.5	2.5	4.6	2.7	0	0	1	15	18	0	1
49723	0.5	0.7	2.1	1.8	0	0	10	17	25	0	10
49746	5	5.5	6.6	8	0	0	6	8.5	7.9	0	6
49748	4.3	2.5	11	11	0	0	7	14	18	0	7
49750	4.2	2.2	4.4	2.4	0	0	0	12	13	0	0
49751	10	12	11	12	0	0	2	12	15	0	2
49780	4.5	4.9	7.5	6.8	0	0	13	9.1	9.8	0	13
49800	0.8	1.4	1.6	1.6	0	0	10	11	15	0	10
49803	5.3	3.7	8.6	6.7	0	0	3	12	13	0	3
49811	2.6	2.1	2.6	1.6	0	0	3	8.4	13	0	3
49821	16	20	20	22	0	0	7	254	317	1	7
49824	2	1.2	2	1.3	0	0	1	9	12	0	1
49842	5.7	4.3	4.7	6.7	0	0	0	10	13	0	0
49860	6.1	7.6	5.5	4	0	1	0	9.5	12	0	0
49863	1.7	1.4	2.5	1.9	0	0	7	11	14	0	7
49866	12	13	17	21	1	1	4	32	40	1	4
49875	2.3	1.6	1.6	0.9	0	0	10	10	14	0	10
49896	4.6	5.3	3.5	2.4	0	0	1	10	15	0	1
49899	8.5	9	6.5	6.3	0	0	6	13	17	0	6
49906	2.8	1.9	2	1.4	0	0	7	9.1	8.8	0	7
49941	6	6.7	6	5	0	0	3	13	16	0	3
49946	3.6	1.4	2.6	1.5	0	0	1	10	13	0	1
49949	5	4.5	4.3	4.5	0	0	2	9.2	11	0	2
49963	2.5	1.2	3.6	4.1	0	0	1	23	27	0	1
49964	8.5	9	10	12	0	1	7	22	27	0	7
49967	4.5	3.6	53	65	0	0	5	177	235	0	5
49968	4.5	5.5	4	3.4	0	1	3	12	15	0	3
49969	4	4.1	3	3.5	0	0	5	9.7	13	0	5
49977	1	1.1	2.3	1.4	0	0	21	9.6	10	0	21
49983	17	22	13	19	0	0	3	15	20	0	3
50010	5.6	6.9	14	16	0	0	3	7.2	6.9	0	3
50028	1.7	1.4	2.5	1.5	0	0	2	4.5	13	1	2
50073	20	22	20	29	0	0	4	10	14	0	4
50074	4	4	4.6	4.5	0	0	4	8.3	11	0	4
50094	13	16	11	12	0	0	10	7.8	11	0	10
50096	2.5	2	3.5	2.5	0	1	10	7.8	9.5	0	10
50114	11	12	11	13	0	1	6	12	15	0	6
50155	11	11	13	15	0	0	3	7	8.5	0	3
50170	3	1.5	3	2.3	0	0	0	43	54	0	0
50203	7.6	6.4	11	12	0	1	1	13	15	0	1
50225	2.4	2.6	5.3	5.1	0	0	20	10	12	0	20
50246	11	14	13	14	0	0	30	9	12	0	30
50249	1.8	1.2	1.7	1.5	0	1	1	6.5	9.4	0	1
50271	2.3	1.7	2.8	1.1	0	0	5	17	21	0	5
50272	49	59	37	47	1	1	30	35	49	0	30
50278	2.8	1.8	2.3	1.1	0	1	4	12	17	0	4
50325	16	29	24	29	0	0	7	8	9.8	0	7
50844	2	1.9	1.6	1.4	0	0	6	8.1	9	0	6
50853	11	11	17	18	0	1	5	35	48	0	5
50855	5.4	6.5	3.5	3	0	1	2	11	17	0	2
50858	1.5	0.9	2.2	2.4	0	0	14	6.3	7.6	0	14
50873	9.5	2.9	10	11	1	0	0	12	13	0	0
50879	11	13	7.6	9	0	0	3	21	18	0	3
50890	6	5.1	4.2	3	0	0	0	8.1	7.8	0	0
50891	3	3.2	4.5	3.2	0	0	4	164	279	1	4
50892	6	6.1	6.8	5.2	0	0	2	11	16	0	2
50952	9.8	10	9.6	8.5	1	0	3	9.7	12	0	3
50958	8.5	10	15	14	0	0	0	7.7	8.8	0	0
50960	6	6.4	6.4	6.1	0	0	3	6	8.9	0	3
50961	9.5	10	9.1	9	0	1	2	6.2	9	0	2
50974	6.3	4.3	3.5	1.5	0	0	3	5	6.1	0	3
50998	5	4.1	5.3	5.3	0	0	8	10	14	0	8
51006	8	8.1	8.5	10	0	1	2	6.2	8.4	0	2
51011	2	2.4	5	3.9	0	1	0	4.1	3.4	0	0
51025	1.7	2.2	3	2.2	0	0	3	46	5.9	0	3
51035	1.7	1.8	7.5	1.2	0	0	14	7	6	0	14
51042	1.5	0.8	4.5	3.9	0	0	0	6.5	7.1	0	0
51043	40	16	49	60	1	0	7	145	184	1	7
51044	11	14	15	20	0	1	6	10	13	0	6
51069	2.8	2.2	2.3	1.7	0	0	5	40	51	1	5
51072	4	2.4	5	4.8	0	1	3	5.1	4.9	0	3
51075	15	16	15	16	0	0	1	9	11	0	1
51079	3.6	1.7	3.2	2.2	0	0	3	9	11	0	3
51083	2.7	0.9	4.5	1.6	0	0	4	9.2	10	0	4
51085	2.7	2	9	9	0	1	5	11	11	0	5
51087	7.8	7	5.3	7.8	0	0	5	6.5	6.8	0	5
51103	15	18	14	18	0	1	3	6.5	6.9	0	3
51109	16	19	19	21	1	1	1	7	7	0	1
51120	3.8	2.5	4.7	3.6	0	0	0	7.1	8	0	0
51121	3.8	3.5	3	1.6	0	0	7	8	8.6	0	7
51146	3	2.5	5.5	6.4	0	1	2	8	11	0	2
51147	60	78	131	168	0	1	1	11	14	0	1
51155	3	1.9	4.8	3.5	0	0	2	4.7	6.5	0	2
51157	1	3.2	1.5	1.7	0	0	3	8	12	0	3
51161	4.8	3.2	7.3	7.5	0	0	30	9.5	12	0	30
51162	2.6	2.1	3.5	1.1	0	0	4	7.5	7.6	0	4
51169	5	4.3	6.8	6	0	0	2	5.5	296	1	2
51171	3.1	3.1	3	1.9	0	1	2	8.6	11	0	2
51179	51	70	62	82	1	1	14	6.1	8	0	14
51184	3.3	4	4.1	4.8	0	1	4	5.5	6.4	0	4
51189	5.6	8	8.3	9.3	0	1	3	6.4	7.8	0	3
51191	2.3	2.4	3.8	3.5	0	0	4	5	9.1	0	4
51228	8.8	12	11	13	0	0	1	4.2	4	0	1
51229	4.8	4.7	12	11	0	0	6	7.9	9.5	0	6
51230	1.3	2.7	1.2	2.5	0	0	30	8.8	11	0	30
51242	7	7	6	5.1	0	1	5	5.7	7.6	0	5
51245	1.7	3	1.6	1.9	0	0	5	10	14	0	5
51249	17	17	14	15	1	1	0	0.8	5	0	0
51252	4.8	4.5	12	11	0	0	0	6.6	8.5	0	0
51254	7.8	9.5	6.5	7.1	0	1	30	5.6	6.4	0	30
51259	3	2.6	2.2	1.5	0	0	2	183	240	1	2
51260	6.8	7.7	5.5	6.9	0	0	0	7.1	8.5	0	0
51261	50	63	52	64	0	0	7	10	13	0	7
51267	6.2	7.8	8.3	8.3	0	1	3	8.5	9.9	0	3
51271	45	56	32	39	1	1	3	271	351	1	3
51272	3.4	1.7	1.3	1.5	0	0	20	5.3	3.9	0	20
51273	2.3	2.7	2.8	1.7	0	0	2	8.6	8.2	0	2
51308	7	8.1	3.8	4.3	1	1	5	203	264	1	5
51309	1	1.3	2.5	3	0	0	1	7.9	11	0	1
51313	1.8	1.9	3.3	2.7	0	0	3	13	14	0	3
51338	51	61	44	53	1	1	5	250	320	1	5
51339	17	18	12	20	1	1	6	246	322	1	6
51342	7	6.4	20	24	0	0	2	8.5	11	0	2
51389	8.1	8	6.6	7	0	0	3	25	40	1	3
51391	9.3	9.4	8	8.4	0	0	3	11	10	0	3
51394	127	160	70	183	1	0	5	37	48	1	5
51398	1.2	1.1	3	3	0	1	10	8.5	8.8	0	10
51405	2.2	2.2	3.2	3.8	0	0	2	6.3	7.6	0	2
51406	48	57	60	72	1	1	3	11	12	0	3
51414	3	4.5	6	7	0	1	9	13	16	0	9
51451	2.3	1	1.8	1.8	1	1	2	9.3	8.9	0	2
51452	2	1.7	1.9	1.9	0	0	4		7.8	0	4
51469	2.5	1.8	3.1	1.2	0	1	4	211	277	0	4
51472	1.8	1	1.7	1.6	0	0	4	7.2	9.1	0	4
51473	3.3	2.5	6	5.7	0	0	7	6	7.9	0	7
51475	4.4	5.5	5.3	3.9	0	0	4	4.8	2.6	0	4
51476	5.6	4.4	6.5	6.9	0	0	3	9.1	8.6	0	3
51479	34	37	39	47	1	1	9	3	12	0	9
51482	4.3	1.5	2	1.4	0	0	3	10	10	0	3
51485	1.7	1.9	2.4	1.9	0	0	14	9	12	0	14
51492	1.7	2.2	2.3	1.7	0	0	1	9.3	13	0	1
51495	2	2.6	4.5	2.7	0	0	14	7	8.7	0	14
51525	2.3	1.5	2	1.6	0	0	1	9.5	8.5	0	1
51526	3.1	3.1	3.8	2.5	0	0	1	234	308	1	1
51527	5.6	6.8	7	8.3	0	0	12	10	12	0	12
51537	3	4.4	1	1.6	0	0	8	7	7	0	8
51591	4	4	5	3.7	0	1	2	8	11	0	2
51599	10	12	8	8.5	0	1	6	7.1	8.5	0	6
51608	4.2	4.4	7	7.9	0	0	2	4.7	5	0	2
51616	3.6	3	3.9	2.2	0	0	15	12	14	0	15
51618	7	7.5	10	11	0	0	4	8	11	0	4
51621	5.6	6	8.1	8	0	0	4	210	279	1	4
51648	2	1	2.6	1.2	0	1	20	13	14	0	20
51651	1.6	1.2	3.1	1.6	0	1	7	8	6.8	0	7
51652	2.8	11	2.3	1.4	0	0	14	7.1	9	0	14
51653	1.7	1.4	1.6	0.9	0	0	3	54	72	0	3
51654	2.6	3.4	2	1.9	1	1	5	119	155	1	5
51661	4.6	4.3	8.5	9	1	1	3	5.5	5.3	0	3
51663	1.3	1	1.8	3.4	0	0	3	84	117	1	3
51669	6	6	2.1	2.7	0	1	7	6	8.5	0	7
51677	4.5	3.1	4.8	4.3	1	1	7	18	23	0	7
51678	2	1.9	4.5	2.4	0	0	10	9	10	0	10
51705	2.8	2.1	3.1	2.9	0	1	10	75	97	0	10
51714	2.3	2.2	1.5	2.1	0	0	5	11	13	0	5
51716	3.6	1.9	2.6	1.6	0	1	30	7	8	0	30
51719	3.1	2.7	4.6	4.4	0	0	4	10	11	0	4
51729	3.5	2	3.8	3.6	0	0	3	17	22	0	3
51734	1	0.8	3.3	1.7	0	0	7	7.8	7.5	0	7
51738	6	4	6.7	6.7	0	0	6	11	14	0	6
51739	2	1.1	1.9	1.7	0	0	3	8.6	8.6	0	3
51740	15	16	19	24	0	0	10	8.4	9.8	0	10
51742	16	19	19	24	0	0	5	9	11	0	5
51747	3	2.2	3.6	3.9	0	0	90	6.8	8.6	0	90
51770	11	11	12	14	0	0	4	10	12	0	4
51772	53	64	71	86	1	1	5	63	82	1	5
51774	3	2.1	4.5	4.5	0	0	3	7.1	6.8	0	3
51775	2.1	0.7	2.9	1.6	0	0	10	8.8	7	0	10
51779	8.4	6.9	6.5	7.5	0	0	6	12	15	0	6
51780	10	10	11	12	0	0	21	4.5	5	0	21
51781	2.7	2.6	5.2	5.4	0	0	5	4.6	6.8	0	5
51784	2.6	0.9	1.8	1.4	0	0	21	8.6	7.9	0	21
51785	7.2	6.3	6	6	0	0	2	9.6	12	0	2
51787	10	10	9	9.5	0	0	8	10	13	0	8
51788	4.7	4.5	6.6	5.8	0	0	4	6.5	7.2	0	4
51796	4.4	2.7	4.7	4.1	0	1	14	7	6.5	0	14
51806	10	9	13	16	0	0	3	118	154	1	3
51808	2.8	2.2	4.5	2.9	0	0	0	8	9.3	0	0
51811	6	6.1	7.5	7.5	0	1	3	6	6.5	0	3
51812	2.5	1.6	2.1	1.7	0	0	7	7.3	9	0	7
51813	5	4	18	20	0	0	60	21	24	0	60
51835	11	9.7	4	4	0	1	5	13	16	0	5
51837	7.5	8	9	9.3	1	1	3	8.1	8.8	0	3
51838	2.6	2.2	5	3.5	0	0	10	5	4.5	0	10
51839	5	2.5	6	6.3	0	0	14	5.5	5.6	0	14
51841	3.5	3.2	5.6	4	0	0	2	10	14	0	2
51842	4.1	2.7	3.6	2.6	0	0	0	8.1	10	0	0
51846	1	3.2	2.1	2.5	0	0	14	10	12	0	14
51847	50	60	57	67	1	1	6	40	55	1	6
51853/B	2.8	1.5	2.2	2.2	0	0	4	11	14	0	4
51856	4.6	5.3	4.5	3.4	0	0	5	6	6.4	0	5
51863	10	10	5.2	6.1	0	0	7	6.5	7.8	0	7
51882	15	20	13	14	0	0	30	4	6.3	0	30
51887	2	1.7	2.3	1.7	0	0	3	6.5	7	0	3
51890	3.1	2.4	6	5.1	0	0	0	7.7	9.2	0	0
51894	2.3	1.2	3.4	2.2	0	0	2	8.9	12	0	2
51895	5.6	6	11	13	0	0	0	8.5	11	0	0
51902	12	13	27	33	0	0	5	78	100	0	5
51903	3.1	1.5	3.3	2.6	0	0	7	6.5	5.5	0	7
51905	5.6	7.5	5.6	6.5	0	0	4	8.3	8.6	0	4
51906	3.8	3.7	5	3.5	0	0	14	10	13	0	14
51907	1.5	0.9	1.7	1.1	0	0	4	10	13	0	4
51908	7	9.4	18	2.7	0	1	21	4.1	4.2	0	21
51909	4.5	6	3.5	2.5	0	1	3	6.7	8.6	0	3
51910	5.5	5.4	4	2.6	0	0	5	28	37	0	5
51914	6.6	7	5	5.4	0	1	6	5.8		0	6
51916	2	2.9	1.6	1.2	0	1	3	6.5	6.3	0	3
51921	4	2.1	5.5	5.8	0	0	1	7.6	8.5	0	1
51946	2.3	2.7	3.1	2.1	0	1	90	6.4	8	0	90
51947	5.4	4.1	4	2.9	0	0	15	4.4	7.4	0	15
51951	2.3	2.5	3.1	1.4	0	0	1	6.9	53	0	1
51952	8.5	10	6	4.4	0	1	5	8.8	38	0	5
51953	2.6	1.8	1.7	1.1	0	0	2	6.2	8.1	0	2
51954	3	1.7	14	14	0	0	10	7.7	9.8	0	10
51955	15	18	13	14	1	1	1	6.5	8.1	0	1
51972	15	18	7.6	9.1	0	1	2	3.7	5.1	0	2
51973	22	23	27	33	0	1	3	6.1	5.8	0	3
51974	51	6.5	14	19	0	0	4	6.5	7	0	4
51977	51	59	46	56	1	1	6	45	64	1	6
51978	8	7.8	11	11	0	1	4	181	242	1	4
51982	1.3	0.9	1.2	0.9	0	1	3	7.1	9	0	3
51986	2.4	1.3	1.8	3	0	0	7	6.5	7.6	0	7
52018	1.6	0.7	1.8	1	0	0	2	168	217	1	2
52024	7.6	8.5	7	5.5	1	1	2	28	37	1	2
52026	5.5	5.6	11	14	0	0	13	10	14	0	13
52029	20	24	35	47	0	0	3	7.8	7.7	0	3
52032	1.7	2.4	1.5	2.5	0	1	5	110	149	0	5
52034	17	20	20	26	1	0	5	24	31	0	5
52035	5	4.4	5.1	6.5	1	0	2	6	6.6	0	2
52036	1.6	1.8	4	3.9	0	0		8.1	10	0
52037	3.8	5	5.4	5.1	1	0	7	11	13	0	7
52040	1.8	1.4	3	1.6	0	0	3	11	14	0	3
52042	6.1	6.3	8	5.5	0	0	3	6	6.3	0	3
52043	15	17	76	97	0	1	19	22	32	0	19
52047	1.6	1.2	3	3.2	0	0	4	8	9.8	0	4
52048	13	16	15	19	0	1	3	4.8	5.5	0	3
52051	16	17	15	18	1	0	3	95	122	1	3
52052	5.5	7.5	6.5	6.1	0	1	3	6.1	9.1	0	3
52053	61	77	39	48	0	0	10	28	38	0	10
52059	13	14	17	17	1	0	0	5.1	7.5	0	0
52083	6.3	8.4	5.6	7.8	0	0	1	9	14	0	1
52088	6.6	6.8	7	8.8	0	0	14	6	6	0	14
52089	1.1	2.3	2.3	1.2	0	0	7	6.6	8.7	0	7
52095	6.3	5	4	3.4	0	0	1	78	95	0	1
52107	9	10	9	8.6	0	0	14	8	9.8	0	14
52108	112	148	145	180	1	1	0	10	14	0	0
52111	3.5	1.4	3.2	1.6	0	0	0	4.5	4.5	0	0
52114	2.5	0.8	2.2	1.8	0	0	3	8.5	11	0	3
52149	2.8	1.7	4.2	4.1	0	0	14	8.5	7.6	0	14
52152	2	1.5	4.3	4.8	0	1	5	12	18	0	5
52153	3.5	2.6	5	5.3	0	0	4	57	81	0	4
52157	2.4	3	3.1	1.7	0	0	2	8.5	8.4	0	2
52158	1.7	0.9	2.7	1.4	0	0	5	11	15	0	5
							6.38983				6.38983

## Sheet: ZIKV1
	Ab Panel
Patient ID	DPP_BL_R1	DPP_BL_R2	DPP_SE_R1	DPP_SE_R2	IgM_REF	Days of illness
37838	10	16	6	7.3	0	3
41062/4	3.3	6	2.2	6.3	0	6
46912	3.6	6.1	2.7	5.6	0
49340	1.5	2.9	2.8	3.9	0	8
49345	3	2	1	2.1	0	2
49346	2.4	2.2	1.5	4.8	0	2
49350	1.5	2.2	3.2	3	0	3
49365	10	12	9	14	1	5
49369	1	2.3	1.4	2.2	0	4
49371	3	1.7	3.1	2.7	0	3
49391	1	4.1	1	4.3	0	5
49414	1.5	3.6	1.5	2.8	0	4
49418	1.6	2	2.2	2.1	0	3
49421	9.6	13	3.5	4.9	0	5
49422	2.2	2	1.6	2.2	0	4
49424	4.5	3.9	1.5	6.6	0	4
49425	4	4.1	2	4.8	0	1
49460	2.5	1.7	1.5	3.4	0	4
49471	3.2	2.2	3	2	0	3
49486	2.5	2.4	1.6	3.4	0	14
49487	1.1	3.4	2.5	3.5	0	2
49492	3.2	1.6	1.6	1.9	0	9
49496	3.1	5	5.5	6.5	0	3
49537	3.4	2	2.8	1.9	0	4
49538	2.2	2	1.1	2.1	0	3
49543	2.2	1.6	11	2	0	2
49552	3.5	4.7	4.5	5.6	0	2
49556	3.6	4	4.6	3.6	1	3
49603	16	24	2.8	40	1	4
49604	3.2	1.8	13	2	0	14
49611	3	2.2	1	3.2	0	2
49614	1.5	1.7	1.5	2.6	0	3
49618	1.6	2.2	2.5	2.4	0	20
49619	1	3.1	1	4.6	0	3
49620	3.5	4	1.5	2.8	0	7
49640	2.5	3.4	2.3	4.3	0	0
49641	1	1.3	1.6	1.7	0	5
49647	2.3	3.4	2.4	3	0	3
49696	1.5	4.1	5	4.7	0	5
49698	0.6	4	1.8	4.4	0	3
49718	1.2	1.7	2	1	0	3
49722	1.2	3.7	1	2.2	0	1
49723	3.8	4.8	2.1	3.6	0	10
49746	0.8	3	2.5	5.5	0	6
49748	1.8	1.9	1.2	2.7	0	7
49750	1.6	2	2.5	3.4	0	0
49751	4	8.6	1.3	6	0	2
49780	2	3.7	1.2	4	0	13
49800	1.3	1.9	2	3.6	0	10
49803	1.4	0.9	2.2	2	0	3
49811	2.4	2.6	2.6	1.2	0	3
49821	5	5.9	2	7	0	7
49824	2	3.4	1.5	2.2	0	1
49842	1.9	3.6	1.2	3	0	0
49860	0.8	5	0.6	4.1	0	0
49863	0.5	4.5	2	5.4	0	7
49866	4	5.3	2.5	4	0	4
49875	4.8	6	0.7	2.6	0	10
49896	3.3	4.8	0.7	4.5	0	1
49899	3	6.4	1.8	6	0	6
49906	1.2	2.5	4.5	4.8	0	7
49941	1.6	3.4	3.1	5	0	3
49946	3.7	4.5	0.8	3.9	0	1
49949	3.8	4	3.4	2.5	0	2
49963	1.1	3.7	2.5	3.4	0	1
49964	1.5	3	1	4.5	0	7
49967	19	20	36	47	1	5
49968	2.8	2.1	1.2	3	0	3
49969	1.5	1.9	1.5	2.6	0	5
49977	3	3	2.5	2.5	0	21
49983	4	2	1.2	1.6	0	3
50010	2	1.4	2.6	2.5	0	3
50028	3	2.7	1.6	2.7	0	2
50073	2.5	1.2	1.5	3.1	0	4
50074	0.8	3.6	1.7	3.5	0	4
50094	1	2.4	3	3.4	0	10
50096	2	6	1.2	4.4	0	10
50114	1.5	4.1	4	4.2	0	6
50155	4.5	2.5	3.5	1.2	0	3
50170	1.2	4	1.2	2.7	0	0
50203	1.9	1.6	1.1	3	0	1
50225	1.6	1.2	4.1	5.5	0	20
50246	1	1.9	0.8	3.5	0	30
50249	1.6	2	2	2.2	0	1
50271	0.7	3	0.5	4.6	0	5
50272	0.8	3	0.5	2.7	0	30
50278	1.6	1.9	2	2.2	0	4
50325	2.6	3.5	6.1	3.5	0	7
50844	1.1	2.3	0.5	3	0	6
50853	2.1	13	3.5	1.7	0	5
50855	2.7	4.5	2	2.5	0	2
50858	2.6	1.6	1.8	2	0	14
50873	1.6	4.5	0.8	3.1	0	0
50879	9.2	12	7.3	10	0	3
50890	1.5	2	0.5	4.3	0	0
50891	1.6	3.5	1.1	4	0	4
50892	2.5	2.5	1.4	3.1	0	2
50952	1.3	4	3.6	3.5	0	3
50958	3	1.9	3.2	2	0	0
50961	1.8	2.9	1	3.2	0	2
50974	3.8	4.3	0.6	2.6	0	3
50998	2.4	2	1.6	1.7	0	8
51006	3	1.7	3.4	1.7	0	2
51009	1.6	2	2.5		0	0
51011	1.4	2.3	1.6	1.8	0	3
51025	3	3	1.3	2.7	0	14
51035	2.5	3.2	2.2	2.4	0	0
51042	1.6	2	1	4.8	0	7
51043	1.2	2.2	1	1.9	0	6
51044	4.1	5.9	2.5	4.3	0	5
51069	3	2.4	1	3	0	3
51072	1.2	2.6	0.8	2.5	0	1
51075	1.5	1.9	2.5	1.8	0	3
51079	1.6	5.8	4.8	4.3	0	4
51083	2.1	7.5	5.2	8.4	0	5
51085	1.2	1	0.8	4	0	5
51087	2.6	1.7	1.2	1.1	0	3
51103	2.2	2.5	1.5	2.6	0	1
51109	6.2	2.4	6	2.5	0	0
51120	6.1	2.2	6.5	5	0	7
51121	5.4	2	4.5	2.7	0	2
51146	5.5	5.7	6.9	6.5	0	1
51147	9.8	16	2.5	3	0	2
51155	2.5	2.8	2.5	4.8	0	3
51157	1.1	2.9	0.6	4.6	0	30
51161	2.5	4.9	2.1	4	0	4
51162	1.8	2	0.7	1.8	0	2
51169	4	4.5	2.5	3.7	0	2
51171	1	2.5	1.7	2.4	0	14
51179	2.5	4.1	2	4	0	4
51184	3.5	2	1.3	2.2	0	3
51189	3	2.4	0.7	2.5	0	4
51191	0.8	2.4	2.8	4.6	0	1
51228	2	2.1	1.1	2	0	6
51229	2	1.9	1.5	1.9	0	30
51230	2.2	2.3	3.7	3.1	0	5
51245	1.2	2.9	1	3.5	0	0
51249	2.2	3	2	4.6	0	0
51252	3.7	4	3.5	2.6	0	1
51254	2	1.7	2.5	2.2	0	30
51259	1.5	4	1.5	2.9	0	2
51260	5.5	4	3	2.7	0	0
51261	1.8	2.7	0.8	2.4	0	7
51267	2.7	2.7	1.1	3.3	0	3
51271	3	2.7	0.5	3.5	0	3
51272	2.2	1.7	1.2	2.9	0	20
51273	0.8	2.4	5	3.4	0	2
51308	1.5	4.5	0.9	2.2	0	5
51309	2.5	1.5	2.7	2.7	0	1
51313	3.5	3.5	4	5	0	3
51338	3	3.2	6.5	7.5	0	5
51339	1.5	3.4	3.5	2.2	0	6
51342	3	5.1	2.5	2.5	0	2
51389	1.2	2	0.6	3.1	0	3
51391	0.7	3	0.5	4.7	0	3
51394	2.5	1.6	1.5	4	0	5
51398	1.8	1.5	1.5	2.7	0	10
51405	3.5	4.5	2	1.8	0	2
51406	3	1.9	1.2	1.9	0	3
51414	3.2	2.1	0.8	3.1	0	9
51451	2.6	1	1.5	2.9	0	2
51452	2.2	1.2	1.6	1.8	0	4
51469	0.8	1.5	0.8	1.7	0	4
51472	4	5.1	3.5	5	0	4
51473	1.1	2	3	3.2	0	7
51475	2	1.7	1.1	1.5	0	4
51476	4.5	3.8	3.8	5.3	0	3
51479	3	1.8	1.3	2.1	0	9
51482	0.6	2.5	3.6	3.6	0	3
51485	3.5	1.9	1.6	3.5	0	14
51492	2	2	1.1	2.5	0	1
51495	3	2.7	1	2.5	0	14
51525	2.5	2.2	0.9	2	0	1
51526	0.6	4.8	4.1	4.5	0	1
51527	2.9	2.2	11	2.9	0	12
51537	2.3	2.6	2	2.4	0	8
51591	4.5	5.3	0.8	1.8	0	2
51599	3.8	5.3	1.8	6	0	6
51608	1.5	1.5	3.5	1.9	0	2
51616	5.5	5.4	2	6.1	0	15
51618	1.1	3.4	1.8	3.6	0	4
51621	1.5	2	1.8	3	0	4
51648	2	2.4	1	2.6	0	20
51651	4	2	3.2	2.7	0	7
51652	3.3	7	1.8	1.6	0	14
51654	2.6	2	3	1.6	0	5
51661	1.5	1.6	0.9	2.1	0	3
51663	2.3	1.5	1.4	5.5	0	3
51669	1.6	1.8	2	2	0	7
51677	3.4	2.7	3.8	3.7	0	7
51678	0.8	2.4	3	2.6	0	10
51705	3	2.6	2	2	0	10
51714	2.3	3.2	6	5	0	5
51716	2.8	1.6	3	1.7	0	30
51719	4.5	3.2	5.5	6	0	4
51729	1.6	3	2.2	2	0	3
51734	18	24	15	19	1	7
51738	2.4	2.6	2.3	3.7	0	6
51739	2	1	1.7	2.7	0	3
51740	3	2.4	3.8	3.2	0	10
51742	1.5	1.7	2.8	3.2	0	5
51747	1	2.9	0.9	1.9	0	90
51770	1	1.8	0.9	2.4	0	4
51772	3.8	2.6	1.2	2.2	0	5
51774	2.4	2.6	2.6	2	0	3
51775	4.5	2.3	4.2	2	0	10
51779	2.5	1.7	2.2	2.5	0	6
51780	1.2	1.9	1.3	2.5	0	21
51781	2.6	4	1.7	2.5	0	5
51784	0.7	3.3	1	3.1	0	21
51785	0.7	3.5	1.2	3	0	2
51787	1.6	2.7	0.8	2.2	0	8
51788	2.4	2.6	2.2	1.7	0	4
51796	3	2.1	1	3.5	0	14
51806	12	16	1.7	8	0	3
51808	2	2.7	0.8	2	0	0
51811	1.6	2.1	2.2	2.8	0	3
51812	1.5	2.5	0.7	2.5	0	7
51813	1.5	1.6	0.9	3.1	0	60
51835	2	2.2	1.2	2.5	0	5
51837	2.3	2.2	1.9	1.4	0	3
51838	1.2	2	1.5	2.4	0	10
51839	1.5	1.9	3.3	2	0	14
51841	3.5	1.5	0.5	4	0	2
51842	1.7	2.9	5	3.7	0	0
51846	1.5	2.6	1.5	3.1	0	14
51847	2.5	1.7	2.5	1	0	6
51853/B	2	1.6	1.4	2.4	0	4
51856	5	2.9	1.1	2	0	5
51863	2.2	1.8	4.5	9.9	0	7
51882	0.8	4.9	0.7	2.4	0	30
51887	1.3	1.8	3.4	1.8	0	3
51890	1.2	1.3	1.5	3	0	0
51894	2	2.4	1	1	0	2
51895	1.6	3.1	1	2	0	0
51902	1.6	2.6	2.6	2.7	0	5
51903	1	3.2	0.6	5.2	0	7
51905	1.6	2.2	1.7	1.4	0	4
51906	3	2.5	1	4	0	14
51907	3.3	5	2.4	2.7	0	4
51908	1	1.8	1.6	6	0	21
51909	4.5	2	1.1	3	0	3
51910	1.5	2.2	2.1	2.9	0	5
51914	1.8	1.6	2.8	1.2	0	6
51916	3	1.8	1.5	2	0	3
51921	1.1	3.5	0.5	2.7	0	1
51946	1.7	2.6	1.8	2.6	0	90
51947	2.1	0.8	1.5	2.2	0	15
51951	1.2	2.6	1.5	1.5	0	1
51952	4	1.5	1	2.4	0	5
51953	10	10	12	17	0	2
51954	3.6	4	0.6	3.1	0	10
51955	2.2	1.7	0.6	3.2	0	1
51972	2.6	2.1	3	1.2	0	2
51973	7	9.1	7	10	1	3
51974	2.6	2.7	1	4.4	0	4
51977	2.6	2	2	1.7	0	6
51978	1.3	3.4	1.1	4.3	0	4
51982	2.5	2	2.1	2	0	3
51986	2.2	0.9	0.7	2.6	0	7
52018	4	2.1	3.8	2	0	2
52024	1.8	2	1.9	2.7	0	2
52026	6	8.4	8.2	8.3	1	13
52029	1.3	2.9	6	4.4	0	3
52032	2.2	1.6	1.2	1	0	5
52034	1.5	4	1.3	3.5	0	5
52035	3.5	1.1	0.7	3.1	0	2
52036	2.2	1.7	2.6	2.4	0
52037	1.2	1.7	1.8	3.1	0	7
52040	1.6	1.9	6	1.9	0	3
52042	1.5	2	1.3	3.5	0	3
52043	2.6	2.4	1.8	1.8	0	19
52047	1.8	2	1.1	2	0	4
52048	2.5	1	1.4	2	0	3
52051	3.5	3.4	4.5	6.6	0	3
52052	1.5	1.8	1.2	1.6	0	3
52053	7	8.4	3	2.7	0	10
52059	2.4	1	2	1.9	0	0
52083	3	3.4	3.8	4.4	0	1
52088	2	2	1.6	1.7	0	14
52089	1	1	2.5	1.6	0	7
52095	2.5	1.4	2.8	2.9	0	1
52107	2.6	1.7	2.7	1.5	0	14
52108	0.8	2	1.5	2.6	0	0
52111	4.8	2.2	1.3	4.8	0	0
52114	5	3.7	4.5	3	1	3
52149	2.5	4	0.6	4.1	0	14
52152	0.8	2.4	2.2	1.7	0	5
52153	2.3	1	3.2	1.5	0	4
52157	4.5	5.1	0.6	4	0	2
52158	2.2	2.7	3.2	1.7	0	5

## Sheet: ZIKV2
	Ab Panel
Patient ID	DPP_BL_R1	DPP_BL_R2	DPP_SE_R1	DPP_SE_R2	IgG_REF	DOI
37838	10	16	6	7.3	1	3
41062/4	3.3	6	2.2	6.3	0	6
46912	3.6	6.1	2.7	5.6	0
49340	1.5	2.9	2.8	3.9	0	8
49345	3	2	1	2.1	0	2
49346	2.4	2.2	1.5	4.8	0	2
49350	1.5	2.2	3.2	3	0	3
49365	10	12	9	14	0	5
49369	1	2.3	1.4	2.2	0	4
49391	1	4.1	1	4.3	0	5
49414	1.5	3.6	1.5	2.8	0	4
49418	1.6	2	2.2	2.1	0	3
49421	9.6	13	3.5	4.9	1	5
49422	2.2	2	1.6	2.2	0	4
49424	4.5	3.9	1.5	6.6	1	4
49425	4	4.1	2	4.8	0	1
49460	2.5	1.7	1.5	3.4	0	4
49471	3.2	2.2	3	2	0	3
49486	2.5	2.4	1.6	3.4	0	14
49487	1.1	3.4	2.5	3.5	0	2
49492	3.2	1.6	1.6	1.9	1	9
49496	3.1	5	5.5	6.5	0	3
49537	3.4	2	2.8	1.9	0	4
49538	2.2	2	1.1	2.1	0	3
49543	2.2	1.6	11	2	0	2
49552	3.5	4.7	4.5	5.6	0	2
49556	3.6	4	4.6	3.6	1	3
49603	16	24	2.8	40	0	4
49604	3.2	1.8	13	2	0	14
49611	3	2.2	1	3.2	1	2
49614	1.5	1.7	1.5	2.6	0	3
49618	1.6	2.2	2.5	2.4	0	20
49619	1	3.1	1	4.6	0	3
49620	3.5	4	1.5	2.8	1	7
49640	2.5	3.4	2.3	4.3	1	0
49641	1	1.3	1.6	1.7	1	5
49647	2.3	3.4	2.4	3	0	3
49696	1.5	4.1	5	4.7	0	5
49698	0.6	4	1.8	4.4	0	3
49718	1.2	1.7	2	1	0	3
49722	1.2	3.7	1	2.2	0	1
49723	3.8	4.8	2.1	3.6	0	10
49746	0.8	3	2.5	5.5	0	6
49748	1.8	1.9	1.2	2.7	0	7
49750	1.6	2	2.5	3.4	0	0
49751	4	8.6	1.3	6	0	2
49780	2	3.7	1.2	4	0
49800	1.3	1.9	2	3.6	0	10
49803	1.4	0.9	2.2	2	0	3
49811	2.4	2.6	2.6	1.2	0	3
49821	5	5.9	2	7	0	7
49824	2	3.4	1.5	2.2	0	1
49842	1.9	3.6	1.2	3	0	0
49860	0.8	5	0.6	4.1	0	0
49863	0.5	4.5	2	5.4	0	7
49866	4	5.3	2.5	4	1	4
49875	4.8	6	0.7	2.6	0	10
49896	3.3	4.8	0.7	4.5	0	1
49899	3	6.4	1.8	6	1	6
49906	1.2	2.5	4.5	4.8	1	7
49941	1.6	3.4	3.1	5	0	3
49946	3.7	4.5	0.8	3.9	1	1
49949	3.8	4	3.4	2.5	0	2
49963	1.1	3.7	2.5	3.4	0	1
49964	1.5	3	1	4.5	1	7
49967	19	20	36	47	0	5
49968	2.8	2.1	1.2	3	0	3
49969	1.5	1.9	1.5	2.6	1	5
49983	4	2	1.2	1.6	1	3
50010	2	1.4	2.6	2.5	1	3
50028	3	2.7	1.6	2.7	0	2
50073	2.5	1.2	1.5	3.1	1	4
50074	0.8	3.6	1.7	3.5	0	4
50094	1	2.4	3	3.4	0	10
50096	2	6	1.2	4.4	0	10
50114	1.5	4.1	4	4.2	1	6
50155	4.5	2.5	3.5	1.2	0	3
50170	1.2	4	1.2	2.7	0	0
50203	1.9	1.6	1.1	3	1	1
50225	1.6	1.2	4.1	5.5	0	20
50249	1.6	2	2	2.2	0	1
50271	0.7	3	0.5	4.6	0	5
50272	0.8	3	0.5	2.7	0	30
50278	1.6	1.9	2	2.2	0	4
50844	1.1	2.3	0.5	3	0	6
50853	2.1	13	3.5	1.7	0	5
50855	2.7	4.5	2	2.5	1	2
50858	2.6	1.6	1.8	2	0	14
50873	1.6	4.5	0.8	3.1	0	0
50879	9.2	12	7.3	10	0	3
50890	1.5	2	0.5	4.3	0	0
50891	1.6	3.5	1.1	4	0	4
50892	2.5	2.5	1.4	3.1	0	2
50952	1.3	4	3.6	3.5	0	3
50958	3	1.9	3.2	2	0	0
50960	2.6	1	2.5	2.6	0	3
50961	1.8	2.9	1	3.2	1	2
50974	3.8	4.3	0.6	2.6	0	3
50998	2.4	2	1.6	1.7	0	8
51006	3	1.7	3.4	1.7	0	2
51009	1.6	2	2.5		1	0
51011	1.4	2.3	1.6	1.8	1	3
51025	3	3	1.3	2.7	0	14
51035	2.5	3.2	2.2	2.4	0	0
51042	1.6	2	1	4.8	0	7
51043	1.2	2.2	1	1.9	0	6
51044	4.1	5.9	2.5	4.3	1	5
51069	3	2.4	1	3	0	3
51072	1.2	2.6	0.8	2.5	0	1
51075	1.5	1.9	2.5	1.8	0	3
51079	1.6	5.8	4.8	4.3	0	4
51083	2.1	7.5	5.2	8.4	0	5
51085	1.2	1	0.8	4	1	5
51087	2.6	1.7	1.2	1.1	0	3
51103	2.2	2.5	1.5	2.6	1	1
51109	6.2	2.4	6	2.5	1	0
51120	6.1	2.2	6.5	5	1	7
51121	5.4	2	4.5	2.7	0	2
51146	5.5	5.7	6.9	6.5	1	1
51147	9.8	16	2.5	3	1	2
51155	2.5	2.8	2.5	4.8	1	3
51157	1.1	2.9	0.6	4.6	0	30
51161	2.5	4.9	2.1	4	0	4
51162	1.8	2	0.7	1.8	0	2
51169	4	4.5	2.5	3.7	0	2
51171	1	2.5	1.7	2.4	0	14
51179	2.5	4.1	2	4	0	4
51184	3.5	2	1.3	2.2	0	3
51189	3	2.4	0.7	2.5	0	4
51191	0.8	2.4	2.8	4.6	0	1
51228	2	2.1	1.1	2	0	6
51229	2	1.9	1.5	1.9	0	30
51230	2.2	2.3	3.7	3.1	0	5
51242	5.8	4.5	4.6	4.6	1	5
51245	1.2	2.9	1	3.5	0	0
51249	2.2	3	2	4.6	1	0
51252	3.7	4	3.5	2.6	0	1
51254	2	1.7	2.5	2.2	1	30
51259	1.5	4	1.5	2.9	0	2
51260	5.5	4	3	2.7	0	0
51261	1.8	2.7	0.8	2.4	0	7
51267	2.7	2.7	1.1	3.3	0	3
51271	3	2.7	0.5	3.5	0	3
51272	2.2	1.7	1.2	2.9	0	20
51273	0.8	2.4	5	3.4	0	2
51308	1.5	4.5	0.9	2.2	0	5
51309	2.5	1.5	2.7	2.7	0	1
51313	3.5	3.5	4	5	1	3
51338	3	3.2	6.5	7.5	0	5
51339	1.5	3.4	3.5	2.2	0	6
51342	3	5.1	2.5	2.5	0	2
51389	1.2	2	0.6	3.1	0	3
51391	0.7	3	0.5	4.7	0	3
51394	2.5	1.6	1.5	4	0	5
51398	1.8	1.5	1.5	2.7	0	10
51406	3	1.9	1.2	1.9	1	3
51414	3.2	2.1	0.8	3.1	0	9
51451	2.6	1	1.5	2.9	0	2
51452	2.2	1.2	1.6	1.8	0	4
51469	0.8	1.5	0.8	1.7	0	4
51472	4	5.1	3.5	5	1	4
51473	1.1	2	3	3.2	1	7
51475	2	1.7	1.1	1.5	1	4
51476	4.5	3.8	3.8	5.3	0	3
51479	3	1.8	1.3	2.1	0	9
51482	0.6	2.5	3.6	3.6	0	3
51485	3.5	1.9	1.6	3.5	1	14
51492	2	2	1.1	2.5	0	1
51495	3	2.7	1	2.5	0	14
51525	2.5	2.2	0.9	2	0	1
51526	0.6	4.8	4.1	4.5	0	1
51527	2.9	2.2	11	2.9	0	12
51537	2.3	2.6	2	2.4	0	8
51591	4.5	5.3	0.8	1.8	1	2
51599	3.8	5.3	1.8	6	1	6
51608	1.5	1.5	3.5	1.9	0	2
51616	5.5	5.4	2	6.1	1	15
51618	1.1	3.4	1.8	3.6	1	4
51621	1.5	2	1.8	3	0	4
51648	2	2.4	1	2.6	0	20
51651	4	2	3.2	2.7	0	7
51661	1.5	1.6	0.9	2.1	0	3
51663	2.3	1.5	1.4	5.5	0	3
51669	1.6	1.8	2	2	0	7
51677	3.4	2.7	3.8	3.7	0	7
51678	0.8	2.4	3	2.6	0	10
51705	3	2.6	2	2	0	10
51714	2.3	3.2	6	5	0	5
51716	2.8	1.6	3	1.7	1	30
51719	4.5	3.2	5.5	6	0	4
51729	1.6	3	2.2	2	0	3
51734	18	24	15	19	0	7
51738	2.4	2.6	2.3	3.7	1	6
51739	2	1	1.7	2.7	0	3
51740	3	2.4	3.8	3.2	0	10
51742	1.5	1.7	2.8	3.2	0	5
51747	1	2.9	0.9	1.9	0	90
51770	1	1.8	0.9	2.4	0	4
51772	3.8	2.6	1.2	2.2	0	5
51774	2.4	2.6	2.6	2	0	3
51775	4.5	2.3	4.2	2	0	10
51779	2.5	1.7	2.2	2.5	0	6
51780	1.2	1.9	1.3	2.5	0	21
51781	2.6	4	1.7	2.5	0	5
51785	0.7	3.5	1.2	3	0	2
51787	1.6	2.7	0.8	2.2	1	8
51788	2.4	2.6	2.2	1.7	0	4
51796	3	2.1	1	3.5	0	14
51806	12	16	1.7	8	1	3
51808	2	2.7	0.8	2	0	0
51811	1.6	2.1	2.2	2.8	1	3
51812	1.5	2.5	0.7	2.5	0	7
51813	1.5	1.6	0.9	3.1	0	60
51835	2	2.2	1.2	2.5	0	5
51837	2.3	2.2	1.9	1.4	1	3
51838	1.2	2	1.5	2.4	0	10
51839	1.5	1.9	3.3	2	0	14
51841	3.5	1.5	0.5	4	0	2
51842	1.7	2.9	5	3.7	0	0
51846	1.5	2.6	1.5	3.1	0	14
51847	2.5	1.7	2.5	1	0	6
51853/B	2	1.6	1.4	2.4	1	4
51856	5	2.9	1.1	2	0	5
51863	2.2	1.8	4.5	9.9	1	7
51882	0.8	4.9	0.7	2.4	1	30
51887	1.3	1.8	3.4	1.8	0	3
51890	1.2	1.3	1.5	3	0	0
51894	2	2.4	1	1	0	2
51895	1.6	3.1	1	2	0	0
51902	1.6	2.6	2.6	2.7	0	5
51903	1	3.2	0.6	5.2	0	7
51905	1.6	2.2	1.7	1.4	0	4
51906	3	2.5	1	4	0	14
51907	3.3	5	2.4	2.7	1	4
51908	1	1.8	1.6	6	0	21
51909	4.5	2	1.1	3	1	3
51910	1.5	2.2	2.1	2.9	0	5
51914	1.8	1.6	2.8	1.2	1	6
51916	3	1.8	1.5	2	1	3
51921	1.1	3.5	0.5	2.7	0	1
51946	1.7	2.6	1.8	2.6	0	90
51947	2.1	0.8	1.5	2.2	0	15
51951	1.2	2.6	1.5	1.5	0	1
51952	4	1.5	1	2.4	1	5
51953	10	10	12	17	0	2
51954	3.6	4	0.6	3.1	0	10
51955	2.2	1.7	0.6	3.2	1	1
51972	2.6	2.1	3	1.2	1	2
51973	7	9.1	7	10	0	3
51974	2.6	2.7	1	4.4	0	4
51977	2.6	2	2	1.7	0	6
51978	1.3	3.4	1.1	4.3	0	4
51982	2.5	2	2.1	2	0	3
51986	2.2	0.9	0.7	2.6	0	7
52018	4	2.1	3.8	2	0	2
52024	1.8	2	1.9	2.7	0	2
52026	6	8.4	8.2	8.3	0	13
52029	1.3	2.9	6	4.4	0	3
52032	2.2	1.6	1.2	1	1	5
52034	1.5	4	1.3	3.5	0	5
52035	3.5	1.1	0.7	3.1	0	2
52036	2.2	1.7	2.6	2.4	0
52037	1.2	1.7	1.8	3.1	0	7
52040	1.6	1.9	6	1.9	0	3
52042	1.5	2	1.3	3.5	0	3
52043	2.6	2.4	1.8	1.8	0	19
52047	1.8	2	1.1	2	0	4
52048	2.5	1	1.4	2	1	3
52051	3.5	3.4	4.5	6.6	0	3
52052	1.5	1.8	1.2	1.6	1	3
52053	7	8.4	3	2.7	1	10
52059	2.4	1	2	1.9	1	0
52083	3	3.4	3.8	4.4	0	1
52088	2	2	1.6	1.7	0	14
52089	1	1	2.5	1.6	0	7
52095	2.5	1.4	2.8	2.9	0	1
52107	2.6	1.7	2.7	1.5	0	14
52108	0.8	2	1.5	2.6	0	0
52111	4.8	2.2	1.3	4.8	0	0
52114	5	3.7	4.5	3	0	3
52149	2.5	4	0.6	4.1	0	14
52152	0.8	2.4	2.2	1.7	0	5
52153	2.3	1	3.2	1.5	0	4
52157	4.5	5.1	0.6	4	0	2
52158	2.2	2.7	3.2	1.7	0	5

## Sheet: CHKV
	Ab Panel
Patient ID	DPP_BL_R1	DPP_BL_R2	DPP_SE_R1	DPP_SE_R2	IgM_REF	DOI
37838	3.5	3.5	6.5	2.4	0	3
41062/4	3.5	4.1	2	3.8	1	6
46912	4.1	7.6	7.2	9.8	0	8
49340	2.7	1.5	6.5	4.5	0	2
49345	3.6	1.6	3	4.9	0	2
49346	3	1.5	6.8	6.5	0	2
49350	3	2.2	2.5	2.6	0	3
49365	3	5.4	9	9.4	0	5
49369	3.3	2.6	3.2	3.5	0	4
49371	3.5	2.1	4.6	3.7	0	3
49391	3.5	3.1	4.5	4.6	0	5
49414	5.5	5.6	2.7	3.6	0	4
49418	3.5	4.1	4	3.7	0	3
49421	2	3.3	3	6	0	5
49422	2.2	2.6	2.2	2.1	0	4
49424	6.5	7	7.8	11	0	4
49425	2.2	3.5	3.8	5	0	1
49460	3	3.1	2.2	2.5	0	4
49471	4.5	1.2	3	2	0	3
49486	5	2.4	4.4	2.7	0	14
49487	5.5	3.1	5	2.5	0	2
49492	4	2.1	3	2.9	0	9
49496	5.7	4.4	6.1	5.6	1	3
49537	4.5	2.6	3.5	1.4	0	4
49538	3.3	1.9	3.9	2	0	3
49543	4.7	1	3.8	1.5	0	2
49552	3.7	3.5	3.6	5.3	0	2
49556	3.8	2.6	4.5	2.7	1	3
49603	3.1	1	3.6	1.5	0	4
49604	3.2	1	4	3	0	14
49611	4.5	2.2	5.2	5.4	0	2
49614	2.7	2.7	2.5	3	0	3
49618	6.1	5.1	8.3	5.8	0	20
49619	3.2	1.7	4	3.6	0	3
49620	6.5	6.5	5.4	4.6	0	7
49640	4	3.2	4.5	4	0	0
49641	4.6	1.8	3.7	3	0	5
49647	5.3	3.8	5.2	3.5	1	3
49696	4.6	4.8	8	6.4	0	5
49698	4.6	4.8	2	5.1	0	3
49718	4	2	3.3	3.6	0	3
49722	3.7	3.6	6.7	2.1	0	1
49723	4.9	5.9	3	2.7	0	10
49746	3.7	3.7	4.5	3	0	6
49748	4.5	2.1	4	2.5	0	7
49750	2.6	3.5	2.5	1.7	0	0
49751	3.5	5	5.1	5.9	0	2
49780	5.5	3	3.5	3.7	0	13
49800	3.5	3.6	3.5	2.8	0	10
49803	5	1.5	5.5	4.3	0	3
49811	4.3	3.1	3.7	2.9	0	3
49821	6	5.1	7.1	6.6	0	7
49824	4	3.5	3.5	4.8	0	1
49842	4	5	5.2	6.4	0	0
49860	6.1	5.5	4.3	3.9	0	0
49863	4.5	2.5	5.2	4.5	0	7
49866	3.3	2.2	2.5	1.7	0	4
49875	7.5	5.5	3.2	3.1	0	10
49896	6	3.7	6.1	6.6	0	1
49899	5.9	4.6	6.6	8	1	6
49906	3.5	3.6	6.5	4.7	0	7
49941	4.5	4	3	5.1	0	3
49946	4.5	4.5	4.3	5.1	0	1
49949	4.6	3	3.3	2.6	0	2
49963	3.6	3	4.5	3.7	0	1
49964	3.5	2.8	8.6	9	0	7
49967	2.7	1.5	4	4.1	0	5
49968	4.5	1.4	3.7	1.7	0	3
49969	4.7	2.9	3	2.1	0	5
49977	2.4	2.9	7	5	0	21
49983	4.6	2.7	2.8	1.9	0	3
50010	2.5	2.2	6.6	3.3	0	3
50028	4.6	2	6.3	3.5	1	2
50073	3.5	2.9	3.5	3.5	0	4
50074	5.8	5.6	4.6	4.1	0	4
50094	3.8	3.6	6.5	3.7	0	10
50096	4.5	4.9	5.5	6.8	0	10
50114	5.3	4.8	3	3.9	0	6
50155	4	4.3	6	4.1	0	3
50170	2.1	2.4	2.8	2.1	0	0
50203	50	62	83	109	1	1
50225	4	2.7	3	5	0	20
50246	49	62	58	73	1	30
50249	2.7	0.8	4	1.8	0	1
50271	4.1	3.2	5	5.5	0	5
50272	4.3	4.9	2.6	3.5	0	30
50278	3.3	2.5	3.8	1.6	0	4
50325	4.5	4.3	5.9	4.3	0	7
50844	3.7	2.5	4.5	4	0	6
50853	3	3.6	6.5	3	0	5
50855	4.5	5	5.5	7	0	2
50858	4.7	1.7	4.2	1.6	0	14
50873	3.9	4.7	2.7	2.6	0	0
50879	3.7	3.6	3.7	2	0	3
50890	5.5	1.7	5	5	0	0
50891	3.6	2.2	4.7	4.1	0	4
50892	2.5	2.7	4	2	0	2
50952	4.1	5.6	5.1	1.5	0	3
50958	5.2	2.4	4.7	1.2	0	0
50960	2.6	2	3.7	3	0	3
50961	3	3	6.3	6.9	0	2
50974	5.6	8.8	3.8	4	0	3
50998	4.2	1.9	5	1.9	0	8
51006	4.4	3.2	4.4	2.4	0	2
51009	2.5	2.1	5.5	3.5	0	0
51011	4.1	1.9	3.6	4.9	0	3
51025	4	2.6	4.3	3.7	0	14
51035	3.2	2	1.8	3	0	0
51042	3.2	3.9	4.2	3.5	0	7
51043	3.9	2.6	1.9	3.1	0	6
51044	6.1	6.6	3	3.2	0	5
51069	4.5	3.1	3.6	2.4	0	3
51072	6.5	2.5	2.9	2.9	0	1
51075	8	6.7	6.5	4.5	1	3
51079	4.9	3.3	6	4.6	0	4
51083	3.3	5.8	7	8.8	1	5
51085	3.6	3	3	2.6	0	5
51087	2.7	1.7	3.5	2.5	0	3
51103	4	3.7	2.9	3.5	0	1
51109	2.5	2.5	2	3	0	0
51120	2.7	1.6	3.7	1.8	0	7
51121	2.6	1.9	3.3	4.6	0	2
51146	3.6	4	3.4	3.2	0	1
51147	2.8	3.5	4.6	5.5	0	2
51155	4.6	3	5.5	8.1	0	3
51157	4.1	4.3	5.2	7.1	0	30
51161	2	4.2	5	7.3	0	4
51162	4.3	1.6	2.3	2.5	0	2
51169	7	5.7	5	8.3	0	2
51171	3.6	4	3.8	3.7	0	14
51179	11	11	22	27	1	4
51184	4.7	2	4.1	2.6	0	3
51189	5	3.7	4	3.6	0	4
51191	4.1	5.2	4.5	4	0	1
51228	5	3.6	2.8	2.1	0	6
51229	4	2.8	5.3	2.9	0	30
51230	9.8	9.2	6	3.6	0	5
51242	4.9	5.8	4	4.1	0	5
51245	2.2	1.4	3.9	6.6	0	0
51249	4	4	4	6.6	0	0
51252	21	25	21	20	1	1
51254	3.8	2.4	3	2	0	30
51259	6	5.9	4.6	3.2	0	2
51260	3.5	4.1	7	7.5	0	0
51261	3.7	4.5	5	2.5	0	7
51267	4	2.6	3.6	4.1	0	3
51271	3	4	6.1	5.4	0	3
51272	3.2	2.4	3.2	2.1	0	20
51273	3.2	1.7	6.1	5.9	0	2
51308	2.1	2.4	3.2	2	0	5
51309	4.1	2.4	5	2.6	0	1
51313	4.5	3.2	8.5	7.3	0	3
51338	4.8	3.7	0.5	3.1	0	5
51339	2.7	3.4	4	1.5	0	6
51342	5	4.4	4	2.9	0	2
51389	3.6	2.6	5.9	4.6	0	3
51391	3.6	4.7	4	4	0	3
51394	2.3	2.6	6	3.1	0	5
51398	2.7	1.8	3.7	4	0	10
51405	3.6	3.4	4.2	2.7	0	2
51406	3.5	2.1	3.5	2.6	0	3
51414	4.5	2.9	3.1	5.1	0	9
51451	5.1	2.4	3.7	3.2	0	2
51452	3.6	3	2.8	3	0	4
51469	2.7	2.9	3.7	3.4	0	4
51472	2.5	3.2	4.5	4	0	4
51473	4.5	2	6.5	5.1	0	7
51475	4.5	1.5	5	2	0	4
51476	9	8.1	4.5	7.1	0	3
51479	3.1	2.5	4.1	3.5	0	9
51482	2.5	2.1	5	1.9	0	3
51485	5.5	3.5	4.3	1.9	0	14
51492	4.2	31	3.5	1.6	0	1
51495	3.6	2	3.5	2.8	0	14
51525	6.6	4.5	16	14	1	1
51526	4	5.3	4.3	4.4	0	1
51527	2.5	2.5	5	5.5	0	12
51537	3	3.1	4	0.9	0	8
51591	4	3.5	3.4	2.6	0	2
51599	4	3.6	4.6	3.9	0	6
51608	2.6	2.7	3.6	3.4	0	2
51616	7.5	8.1	5.2	8.1	0	15
51618	3	3.1	4	3.5	0	4
51621	3.5	3.7	3	2.8	0	4
51648	5.5	1.9	3.6	3	0	20
51651	3	2.6	3.7	1.9	0	7
51652	10	16	6	2.9	0	14
51654	4.1	2.5	4.7	3.6	0	5
51661	3.8	3.2	3.2	2.4	0	3
51663	5	3.6	6	6.2	0	3
51669	3.2	1.9	5.2	2.3	0	7
51677	4.5	2.6	7	5	0	7
51678	3.6	3.2	4.5	4.1	0	10
51705	6	3.6	4.3	4	0	10
51714	6.5	4.1	5.8	6.6	0	5
51716	4.6	3.6	6	4	0	30
51719	4.8	2.2	2.8	2	0	4
51729	4	3.6	5.5	5	0	3
51734	6.2	5.9	3.5	5.5	0	7
51738	4.5	2.4	3.5	3.9	0	6
51739	3.5	2.9	13	14	0	3
51740	3.7	3.2	6.5	4.7	0	10
51742	5	2.7	4	4.7	0	5
51747	3.9	4	3.7	2.1	0	90
51770	2.7	2	4	3.6	0	4
51772	4	5.3	7.6	8.6	0	5
51774	5.4	3.4	3.2	2.6	0	3
51775	8.5	7.2	9	6.5	0	10
51779	3	20	6.2	5.7	0	6
51780	15	15	13	15	0	21
51781	5.1	1.9	5	2.8	0	5
51784	2.6	3.8	5	3.5	0	21
51785	4.5	5	3.5	2.7	0	2
51787	4	3.5	4	3.1	0	8
51788	3.5	2.4	4.5	1.6	0	4
51796	3.6	2.8	3.6	5	0	14
51806	5.5	6.2	4.8	2.7	0	3
51808	3	1.9	3.8	3	0	0
51811	2.7	2	3.7	3	0	3
51812	4.5	3.7	6.1	7.9	0	7
51813	3.6	1	3	5.2	0	60
51835	3	2.9	4.1	5.5	0	5
51837	4.6	2.7	5	3.7	0	3
51838	3.5	2.5	4.9	3	0	10
51839	3	2.7	5.9	4	0	14
51841	5.6	1.8	4.2	2.9	0	2
51842	5	2.2	4.3	3.3	0	0
51846	2.8	1.4	3.7	2.3	0	14
51847	2.5	4.3	4.5	3	0	6
51853/B	4	1.7	3.5	1	0	4
51856	4.5	4.5	4.5	3	0	5
51863	3.5	3	3.3	2.5	0	7
51882	4.1	4.1	4.8	5.6	0	30
51887	3	1	4	1	0	3
51890	2.7	2	3.1	3.5	0	0
51894	3.2	1.4	4.5	3.4	0	2
51895	3	1.7	2.5	1.6	0	0
51902	4.5	3.5	4.1	3.6	0	5
51903	3.3	2.6	4.8	4	0	7
51905	4.2	3.1	6	4.1	0	4
51906	6.3	4.5	7.1	6.1	0	14
51907	2.2	2.3	3.5	3.5	0	4
51908	11	12	4.5	4	0	21
51909	7	4	2.6	2.2	0	3
51910	3.7	2.5	4	1.7	0	5
51914	5.5	3.1	3.1	2	0	6
51916	2.5	2.4	2.7	1.3	0	3
51921	5	2.2	4.9	4.3	0	1
51946	3.3	0.8	3.2	2	0	90
51947	6.5	2.4	5.2	2.2	0	15
51951	3.9	3.6	4.5	4	0	1
51952	4.3	4.3	4.6	3.7	0	5
51953	2.5	1.7	5.8	6	0	2
51954	3.5	2.5	3.4	2.3	0	10
51955	4	2	4.5	4	0	1
51972	3.2	0.7	1.8	4	0	2
51973	3	2.1	2.2	1.7	0	3
51974	3.5	3.6	4.3	5.8	0	4
51977	3.5	0.5	8	4.5	0	6
51978	6.6	3.2	3.7	3.9	0	4
51982	5.9	2.9	5	3.3	0	3
51986	3.8	1	4.2	1.1	0	7
52018	4.9	2.5	4.5	3.7	0	2
52024	3.5	1.6	4.5	3	0	2
52026	5.9	3.9	3.7	1.8	0	13
52029	3.1	4.3	4.8	4.5	0	3
52032	3.8	1.6	4.3	2.1	0	5
52034	4	1.6	5	3.6	0	5
52035	6.5	3.5	3.3	2.3	0	2
52036	4	2	3.5	1.9	0
52037	3	3.1	5	2.2	0	7
52040	3.8	2.1	3.3	2.4	0	3
52042	3.8	2.1	2.9	2.1	0	3
52043	2.2	2	5	5.1	0	19
52047	4.8	2	2.5	1.9	0	4
52048	4	2.1	4	2.7	0	3
52051	4.5	4.9	3.3	6.5	0	3
52052	2.8	1.6	4	1.4	0	3
52053	4.2	2.5	4.5	1.6	0	10
52059	3.7	1.5	4.5	2.2	0	0
52083	3.5	2.5	4	1.5	0	1
52088	2.7	2.5	5.1	2.4	0	14
52089	2.2	3.7	3.3	2	0	7
52095	5.8	5.1	3	4	0	1
52107	4.5	1.7	3.6	3.1	0	14
52108	2.8	2.5	1.8	2	0	0
52111	12	15	9.8	7.5	1	0
52114	3	3	4.7	4.8	0	3
52149	4	5.5	4.1	2.7	0	14
52152	3.3	1.5	2.5	3.1	0	5
52153	4.5	2	4.7	2.4	0	4
52157	3.4	3.2	3.6	2.9	0	2
52158	4.2	1.4	3.5	1.2	0	5

## Sheet: average DOI
	Avg. duration of illness (days)
STG IgM	7	7
RT IgM	7.6	7.6
LEPTO IgM	6.1	6.1
DENV IgM	5.6	5.6
DENV IgG	6.9	5.2
CHK IgM	5.2	5.4
ZKV IgM	5.4	6.15
ZKV IgG	5.8
DENV NS1	3.8
BURK CPS	10.8
	6.42

[truncated: 3 more sheets: cutoffs, ZIKV, BURK]
